# Supplementary material for: Genomic characterization of co-existing neoplasia and carcinoma lesions reveals distinct evolutionary paths of gallbladder cancer
Source: Nat Commun. 2021 Aug 6;12:4753. doi: 10.1038/s41467-021-25012-9 (PMC8346570; doi:10.1038/s41467-021-25012-9)
Supplement: Supplementary file 5 — Source Data [file 41467_2021_25012_MOESM5_ESM.xlsx]

## Sheet: Fig 1B
PATIENT_BARCODE	SAMPLE_BARCODE	DISEASE	TMB
TCGA-3C-AALK	TCGA-3C-AALK-01	BRCA	1.0055
TCGA-A1-A0SB	TCGA-A1-A0SB-01	BRCA	0.3533
TCGA-A1-A0SE	TCGA-A1-A0SE-01	BRCA	0.5979
TCGA-A2-A04N	TCGA-A2-A04N-01	BRCA	0.9512
TCGA-A2-A04Q	TCGA-A2-A04Q-01	BRCA	0
TCGA-A2-A04R	TCGA-A2-A04R-01	BRCA	1.6034
TCGA-A2-A0CP	TCGA-A2-A0CP-01	BRCA	0
TCGA-A2-A0CQ	TCGA-A2-A0CQ-01	BRCA	0
TCGA-A2-A0D3	TCGA-A2-A0D3-01	BRCA	0.5707
TCGA-A2-A0EM	TCGA-A2-A0EM-01	BRCA	0
TCGA-A2-A0EO	TCGA-A2-A0EO-01	BRCA	0
TCGA-A2-A0EP	TCGA-A2-A0EP-01	BRCA	0.1359
TCGA-A2-A0ER	TCGA-A2-A0ER-01	BRCA	0
TCGA-A2-A0EU	TCGA-A2-A0EU-01	BRCA	0
TCGA-A2-A0EV	TCGA-A2-A0EV-01	BRCA	0
TCGA-A2-A0SX	TCGA-A2-A0SX-01	BRCA	0.4892
TCGA-A2-A0T3	TCGA-A2-A0T3-01	BRCA	0.6251
TCGA-A2-A0YF	TCGA-A2-A0YF-01	BRCA	0.4892
TCGA-A2-A0YI	TCGA-A2-A0YI-01	BRCA	0.1902
TCGA-A2-A259	TCGA-A2-A259-01	BRCA	0.4348
TCGA-A2-A3XZ	TCGA-A2-A3XZ-01	BRCA	0.5979
TCGA-A7-A0CD	TCGA-A7-A0CD-01	BRCA	0
TCGA-A7-A26F	TCGA-A7-A26F-01	BRCA	0.7338
TCGA-A8-A06O	TCGA-A8-A06O-01	BRCA	0
TCGA-A8-A08A	TCGA-A8-A08A-01	BRCA	0
TCGA-A8-A095	TCGA-A8-A095-01	BRCA	0
TCGA-A8-A0AD	TCGA-A8-A0AD-01	BRCA	0
TCGA-AC-A3QQ	TCGA-AC-A3QQ-01	BRCA	0.5707
TCGA-AC-A8OP	TCGA-AC-A8OP-01	BRCA	2.7991
TCGA-AC-A8OR	TCGA-AC-A8OR-01	BRCA	0.3805
TCGA-AN-A0FF	TCGA-AN-A0FF-01	BRCA	0
TCGA-AN-A0FN	TCGA-AN-A0FN-01	BRCA	0
TCGA-AN-A0FS	TCGA-AN-A0FS-01	BRCA	0
TCGA-AN-A0FY	TCGA-AN-A0FY-01	BRCA	0
TCGA-AO-A03M	TCGA-AO-A03M-01	BRCA	16.9579
TCGA-AO-A03U	TCGA-AO-A03U-01	BRCA	0.1087
TCGA-AO-A03V	TCGA-AO-A03V-01	BRCA	1.1957
TCGA-AO-A0J2	TCGA-AO-A0J2-01	BRCA	0
TCGA-AO-A0J4	TCGA-AO-A0J4-01	BRCA	0
TCGA-AR-A1AJ	TCGA-AR-A1AJ-01	BRCA	0.8153
TCGA-AR-A1AK	TCGA-AR-A1AK-01	BRCA	1.2773
TCGA-AR-A1AP	TCGA-AR-A1AP-01	BRCA	0.7066
TCGA-AR-A1AX	TCGA-AR-A1AX-01	BRCA	0.5163
TCGA-AR-A1AY	TCGA-AR-A1AY-01	BRCA	1.087
TCGA-AR-A24N	TCGA-AR-A24N-01	BRCA	0.7338
TCGA-AR-A24P	TCGA-AR-A24P-01	BRCA	0.4076
TCGA-AR-A24S	TCGA-AR-A24S-01	BRCA	0.8425
TCGA-AR-A252	TCGA-AR-A252-01	BRCA	0.3805
TCGA-AR-A255	TCGA-AR-A255-01	BRCA	1.4132
TCGA-AR-A2LE	TCGA-AR-A2LE-01	BRCA	5.2993
TCGA-B6-A0I2	TCGA-B6-A0I2-01	BRCA	0
TCGA-B6-A0IP	TCGA-B6-A0IP-01	BRCA	0
TCGA-B6-A0RN	TCGA-B6-A0RN-01	BRCA	0.5163
TCGA-B6-A0RU	TCGA-B6-A0RU-01	BRCA	0.8968
TCGA-B6-A0X0	TCGA-B6-A0X0-01	BRCA	0.3261
TCGA-B6-A1KI	TCGA-B6-A1KI-01	BRCA	0
TCGA-B6-A40B	TCGA-B6-A40B-01	BRCA	1.0327
TCGA-BH-A0AV	TCGA-BH-A0AV-01	BRCA	1.2501
TCGA-BH-A0B0	TCGA-BH-A0B0-01	BRCA	1.4947
TCGA-BH-A0B9	TCGA-BH-A0B9-01	BRCA	0
TCGA-BH-A0BG	TCGA-BH-A0BG-01	BRCA	0.7338
TCGA-BH-A0BL	TCGA-BH-A0BL-01	BRCA	1.1142
TCGA-BH-A0BO	TCGA-BH-A0BO-01	BRCA	0.5435
TCGA-BH-A0BP	TCGA-BH-A0BP-01	BRCA	3.1253
TCGA-BH-A0BQ	TCGA-BH-A0BQ-01	BRCA	0.4076
TCGA-BH-A0BR	TCGA-BH-A0BR-01	BRCA	0
TCGA-BH-A0BW	TCGA-BH-A0BW-01	BRCA	1.7936
TCGA-BH-A0C3	TCGA-BH-A0C3-01	BRCA	0.2446
TCGA-BH-A0DO	TCGA-BH-A0DO-01	BRCA	0.462
TCGA-BH-A0DX	TCGA-BH-A0DX-01	BRCA	1.3045
TCGA-BH-A0E6	TCGA-BH-A0E6-01	BRCA	0
TCGA-BH-A0EB	TCGA-BH-A0EB-01	BRCA	0
TCGA-BH-A0H0	TCGA-BH-A0H0-01	BRCA	0
TCGA-BH-A0H3	TCGA-BH-A0H3-01	BRCA	0.2718
TCGA-BH-A0H5	TCGA-BH-A0H5-01	BRCA	2.5274
TCGA-BH-A0H6	TCGA-BH-A0H6-01	BRCA	0
TCGA-BH-A0HA	TCGA-BH-A0HA-01	BRCA	7.2017
TCGA-BH-A0HB	TCGA-BH-A0HB-01	BRCA	0
TCGA-BH-A0HI	TCGA-BH-A0HI-01	BRCA	0.6794
TCGA-BH-A0HU	TCGA-BH-A0HU-01	BRCA	0
TCGA-BH-A0HW	TCGA-BH-A0HW-01	BRCA	0
TCGA-BH-A0HY	TCGA-BH-A0HY-01	BRCA	0
TCGA-BH-A0W7	TCGA-BH-A0W7-01	BRCA	3.5057
TCGA-BH-A0WA	TCGA-BH-A0WA-01	BRCA	1.9567
TCGA-BH-A18G	TCGA-BH-A18G-01	BRCA	28.1001
TCGA-BH-A18H	TCGA-BH-A18H-01	BRCA	0.8696
TCGA-BH-A18K	TCGA-BH-A18K-01	BRCA	0.8968
TCGA-BH-A18P	TCGA-BH-A18P-01	BRCA	5.5439
TCGA-BH-A18S	TCGA-BH-A18S-01	BRCA	0.5163
TCGA-BH-A1ET	TCGA-BH-A1ET-01	BRCA	0.4892
TCGA-BH-A1EU	TCGA-BH-A1EU-01	BRCA	0.5979
TCGA-BH-A1FD	TCGA-BH-A1FD-01	BRCA	0
TCGA-BH-A1FG	TCGA-BH-A1FG-01	BRCA	0.3533
TCGA-BH-A1FU	TCGA-BH-A1FU-01	BRCA	1.8208
TCGA-BH-A201	TCGA-BH-A201-01	BRCA	0.4892
TCGA-BH-A209	TCGA-BH-A209-01	BRCA	1.7393
TCGA-BH-A42V	TCGA-BH-A42V-01	BRCA	0.8968
TCGA-BH-A5J0	TCGA-BH-A5J0-01	BRCA	1.386
TCGA-BH-A8FY	TCGA-BH-A8FY-01	BRCA	0.7881
TCGA-BH-A8FZ	TCGA-BH-A8FZ-01	BRCA	1.3316
TCGA-C8-A3M8	TCGA-C8-A3M8-01	BRCA	0.9783
TCGA-D8-A13Y	TCGA-D8-A13Y-01	BRCA	1.5219
TCGA-D8-A1J9	TCGA-D8-A1J9-01	BRCA	3.5872
TCGA-D8-A1JH	TCGA-D8-A1JH-01	BRCA	0.5435
TCGA-D8-A1JP	TCGA-D8-A1JP-01	BRCA	2.3371
TCGA-D8-A1JS	TCGA-D8-A1JS-01	BRCA	0.4892
TCGA-D8-A1JU	TCGA-D8-A1JU-01	BRCA	0.2446
TCGA-D8-A1XA	TCGA-D8-A1XA-01	BRCA	0.4348
TCGA-D8-A1XM	TCGA-D8-A1XM-01	BRCA	0.8696
TCGA-D8-A1XU	TCGA-D8-A1XU-01	BRCA	0.4348
TCGA-D8-A27E	TCGA-D8-A27E-01	BRCA	0.2174
TCGA-D8-A27M	TCGA-D8-A27M-01	BRCA	1.386
TCGA-D8-A27P	TCGA-D8-A27P-01	BRCA	0.4076
TCGA-D8-A4Z1	TCGA-D8-A4Z1-01	BRCA	0.5707
TCGA-E2-A14Z	TCGA-E2-A14Z-01	BRCA	1.2773
TCGA-E2-A152	TCGA-E2-A152-01	BRCA	2.6089
TCGA-E2-A154	TCGA-E2-A154-01	BRCA	1.0327
TCGA-E2-A156	TCGA-E2-A156-01	BRCA	0.5435
TCGA-E2-A15C	TCGA-E2-A15C-01	BRCA	0.8425
TCGA-E2-A15F	TCGA-E2-A15F-01	BRCA	0.5979
TCGA-E2-A15J	TCGA-E2-A15J-01	BRCA	0.3805
TCGA-E2-A15O	TCGA-E2-A15O-01	BRCA	0.6522
TCGA-E2-A15P	TCGA-E2-A15P-01	BRCA	0.7066
TCGA-E2-A1BC	TCGA-E2-A1BC-01	BRCA	0.6522
TCGA-E2-A1IF	TCGA-E2-A1IF-01	BRCA	0.462
TCGA-E2-A1IH	TCGA-E2-A1IH-01	BRCA	1.5219
TCGA-E2-A1II	TCGA-E2-A1II-01	BRCA	0.6794
TCGA-E2-A1IJ	TCGA-E2-A1IJ-01	BRCA	0.2989
TCGA-E2-A1IN	TCGA-E2-A1IN-01	BRCA	3.5329
TCGA-E2-A1IO	TCGA-E2-A1IO-01	BRCA	0.2718
TCGA-E2-A1IU	TCGA-E2-A1IU-01	BRCA	0.3533
TCGA-E2-A1LH	TCGA-E2-A1LH-01	BRCA	4.0764
TCGA-E2-A570	TCGA-E2-A570-01	BRCA	0.3805
TCGA-E2-A573	TCGA-E2-A573-01	BRCA	0.9783
TCGA-E2-A576	TCGA-E2-A576-01	BRCA	1.0055
TCGA-E9-A1R4	TCGA-E9-A1R4-01	BRCA	2.4459
TCGA-E9-A1R5	TCGA-E9-A1R5-01	BRCA	0.7881
TCGA-E9-A1RA	TCGA-E9-A1RA-01	BRCA	0.3805
TCGA-E9-A229	TCGA-E9-A229-01	BRCA	0.3805
TCGA-E9-A22B	TCGA-E9-A22B-01	BRCA	1.2229
TCGA-E9-A247	TCGA-E9-A247-01	BRCA	0.7881
TCGA-EW-A1IY	TCGA-EW-A1IY-01	BRCA	0.5163
TCGA-EW-A1J3	TCGA-EW-A1J3-01	BRCA	0.4892
TCGA-EW-A1J6	TCGA-EW-A1J6-01	BRCA	0.5979
TCGA-GM-A2D9	TCGA-GM-A2D9-01	BRCA	9.3758
TCGA-GM-A2DD	TCGA-GM-A2DD-01	BRCA	1.1414
TCGA-GM-A2DH	TCGA-GM-A2DH-01	BRCA	3.7775
TCGA-GM-A2DI	TCGA-GM-A2DI-01	BRCA	1.5762
TCGA-GM-A2DK	TCGA-GM-A2DK-01	BRCA	0.462
TCGA-GM-A2DL	TCGA-GM-A2DL-01	BRCA	0.924
TCGA-GM-A2DO	TCGA-GM-A2DO-01	BRCA	2.8807
TCGA-LD-A9QF	TCGA-LD-A9QF-01	BRCA	0.3533
TCGA-LL-A440	TCGA-LL-A440-01	BRCA	0.0544
TCGA-LL-A5YO	TCGA-LL-A5YO-01	BRCA	0.9512
TCGA-LL-A73Y	TCGA-LL-A73Y-01	BRCA	2.1741
TCGA-LL-A740	TCGA-LL-A740-01	BRCA	0.9512
TCGA-OL-A5RX	TCGA-OL-A5RX-01	BRCA	0.462
TCGA-OL-A5RZ	TCGA-OL-A5RZ-01	BRCA	1.9567
TCGA-OL-A66H	TCGA-OL-A66H-01	BRCA	0.3805
TCGA-OL-A66J	TCGA-OL-A66J-01	BRCA	1.0055
TCGA-OL-A66L	TCGA-OL-A66L-01	BRCA	1.2773
TCGA-OL-A6VO	TCGA-OL-A6VO-01	BRCA	0.4076
TCGA-OL-A6VR	TCGA-OL-A6VR-01	BRCA	0.1631
TCGA-S3-AA14	TCGA-S3-AA14-01	BRCA	0.3533
TCGA-WT-AB44	TCGA-WT-AB44-01	BRCA	0.5979
TCGA-Z7-A8R6	TCGA-Z7-A8R6-01	BRCA	1.1686
TCGA-3X-AAV9	TCGA-3X-AAV9-01	CHOL	0.6251
TCGA-3X-AAVC	TCGA-3X-AAVC-01	CHOL	1.0599
TCGA-4G-AAZT	TCGA-4G-AAZT-01	CHOL	0.9512
TCGA-W5-AA2G	TCGA-W5-AA2G-01	CHOL	0.6794
TCGA-W5-AA2I	TCGA-W5-AA2I-01	CHOL	1.1142
TCGA-W5-AA2O	TCGA-W5-AA2O-01	CHOL	0.4348
TCGA-W5-AA2R	TCGA-W5-AA2R-01	CHOL	0.3805
TCGA-W5-AA2U	TCGA-W5-AA2U-01	CHOL	1.2501
TCGA-W5-AA30	TCGA-W5-AA30-01	CHOL	1.0327
TCGA-W5-AA31	TCGA-W5-AA31-01	CHOL	0.8696
TCGA-W5-AA33	TCGA-W5-AA33-01	CHOL	0.462
TCGA-W5-AA34	TCGA-W5-AA34-01	CHOL	0.7609
TCGA-W5-AA38	TCGA-W5-AA38-01	CHOL	0.5163
TCGA-W6-AA0S	TCGA-W6-AA0S-01	CHOL	0.7066
TCGA-ZH-A8Y2	TCGA-ZH-A8Y2-01	CHOL	1.0599
TCGA-ZH-A8Y4	TCGA-ZH-A8Y4-01	CHOL	1.087
TCGA-ZH-A8Y6	TCGA-ZH-A8Y6-01	CHOL	0.7338
TCGA-ZH-A8Y8	TCGA-ZH-A8Y8-01	CHOL	0.5707
TCGA-ZU-A8S4	TCGA-ZU-A8S4-01	CHOL	0.9512
TCGA-3L-AA1B	TCGA-3L-AA1B-01	COAD	2.6361
TCGA-A6-6138	TCGA-A6-6138-01	COAD	2.1741
TCGA-A6-6653	TCGA-A6-6653-01	COAD	24.1596
TCGA-AA-3502	TCGA-AA-3502-01	COAD	3.9405
TCGA-AA-3506	TCGA-AA-3506-01	COAD	2.9622
TCGA-AA-3667	TCGA-AA-3667-01	COAD	0
TCGA-AA-3821	TCGA-AA-3821-01	COAD	0
TCGA-AA-3850	TCGA-AA-3850-01	COAD	0
TCGA-AA-3854	TCGA-AA-3854-01	COAD	0
TCGA-AA-3855	TCGA-AA-3855-01	COAD	0
TCGA-AA-3858	TCGA-AA-3858-01	COAD	0
TCGA-AA-3866	TCGA-AA-3866-01	COAD	0
TCGA-AA-3875	TCGA-AA-3875-01	COAD	0
TCGA-AA-3877	TCGA-AA-3877-01	COAD	0
TCGA-AA-3968	TCGA-AA-3968-01	COAD	0
TCGA-AA-3975	TCGA-AA-3975-01	COAD	0
TCGA-AA-3986	TCGA-AA-3986-01	COAD	0
TCGA-AA-A01V	TCGA-AA-A01V-01	COAD	0
TCGA-AA-A02Y	TCGA-AA-A02Y-01	COAD	0
TCGA-AA-A03J	TCGA-AA-A03J-01	COAD	0
TCGA-AD-5900	TCGA-AD-5900-01	COAD	33.2364
TCGA-AD-6548	TCGA-AD-6548-01	COAD	2.6633
TCGA-AD-A5EK	TCGA-AD-A5EK-01	COAD	1.5762
TCGA-AU-6004	TCGA-AU-6004-01	COAD	21.7137
TCGA-AY-4071	TCGA-AY-4071-01	COAD	0
TCGA-AY-A54L	TCGA-AY-A54L-01	COAD	3.0437
TCGA-AY-A71X	TCGA-AY-A71X-01	COAD	2.0654
TCGA-AZ-5407	TCGA-AZ-5407-01	COAD	1.848
TCGA-AZ-6599	TCGA-AZ-6599-01	COAD	4.8102
TCGA-CK-5912	TCGA-CK-5912-01	COAD	1.4132
TCGA-CK-5915	TCGA-CK-5915-01	COAD	1.8208
TCGA-CK-5916	TCGA-CK-5916-01	COAD	32.258
TCGA-CK-6751	TCGA-CK-6751-01	COAD	3.5872
TCGA-CM-4744	TCGA-CM-4744-01	COAD	3.3155
TCGA-CM-4746	TCGA-CM-4746-01	COAD	16.1154
TCGA-CM-5864	TCGA-CM-5864-01	COAD	4.0492
TCGA-CM-6161	TCGA-CM-6161-01	COAD	1.7936
TCGA-CM-6163	TCGA-CM-6163-01	COAD	1.8752
TCGA-CM-6166	TCGA-CM-6166-01	COAD	1.848
TCGA-CM-6170	TCGA-CM-6170-01	COAD	1.7664
TCGA-CM-6171	TCGA-CM-6171-01	COAD	26.2249
TCGA-CM-6676	TCGA-CM-6676-01	COAD	2.1741
TCGA-D5-6530	TCGA-D5-6530-01	COAD	23.2899
TCGA-D5-6540	TCGA-D5-6540-01	COAD	27.8283
TCGA-D5-6898	TCGA-D5-6898-01	COAD	1.6034
TCGA-D5-7000	TCGA-D5-7000-01	COAD	2.2556
TCGA-F4-6569	TCGA-F4-6569-01	COAD	2.5817
TCGA-F4-6806	TCGA-F4-6806-01	COAD	2.1197
TCGA-F4-6808	TCGA-F4-6808-01	COAD	2.5817
TCGA-F4-6856	TCGA-F4-6856-01	COAD	22.2301
TCGA-G4-6323	TCGA-G4-6323-01	COAD	1.9839
TCGA-G4-6628	TCGA-G4-6628-01	COAD	42.6393
TCGA-QG-A5Z2	TCGA-QG-A5Z2-01	COAD	23.2899
TCGA-QL-A97D	TCGA-QL-A97D-01	COAD	4.8373
TCGA-IG-A5B8	TCGA-IG-A5B8-01	ESCA	5.1091
TCGA-JY-A6F8	TCGA-JY-A6F8-01	ESCA	1.8752
TCGA-JY-A6FB	TCGA-JY-A6FB-01	ESCA	1.6577
TCGA-JY-A93F	TCGA-JY-A93F-01	ESCA	1.7936
TCGA-KH-A6WC	TCGA-KH-A6WC-01	ESCA	0.4076
TCGA-L5-A4OG	TCGA-L5-A4OG-01	ESCA	3.1524
TCGA-L5-A4OH	TCGA-L5-A4OH-01	ESCA	2.5546
TCGA-L5-A4OJ	TCGA-L5-A4OJ-01	ESCA	4.3754
TCGA-L5-A4OM	TCGA-L5-A4OM-01	ESCA	1.3588
TCGA-L5-A4OP	TCGA-L5-A4OP-01	ESCA	2.0654
TCGA-L5-A4OR	TCGA-L5-A4OR-01	ESCA	3.3427
TCGA-L5-A88S	TCGA-L5-A88S-01	ESCA	1.8752
TCGA-S8-A6BW	TCGA-S8-A6BW-01	ESCA	1.7664
TCGA-V5-A7RE	TCGA-V5-A7RE-01	ESCA	3.3427
TCGA-BA-A6DB	TCGA-BA-A6DB-01	HNSC	0.3805
TCGA-CN-5373	TCGA-CN-5373-01	HNSC	2.9078
TCGA-CQ-5323	TCGA-CQ-5323-01	HNSC	1.1414
TCGA-CQ-5325	TCGA-CQ-5325-01	HNSC	1.1686
TCGA-CQ-7063	TCGA-CQ-7063-01	HNSC	2.7176
TCGA-CR-6487	TCGA-CR-6487-01	HNSC	2.5002
TCGA-CR-7372	TCGA-CR-7372-01	HNSC	0.8425
TCGA-CR-7383	TCGA-CR-7383-01	HNSC	2.2284
TCGA-CR-7391	TCGA-CR-7391-01	HNSC	0.1359
TCGA-CR-7401	TCGA-CR-7401-01	HNSC	1.386
TCGA-CV-7091	TCGA-CV-7091-01	HNSC	2.6089
TCGA-CV-7438	TCGA-CV-7438-01	HNSC	1.9023
TCGA-CV-A45P	TCGA-CV-A45P-01	HNSC	3.0981
TCGA-CV-A6K0	TCGA-CV-A6K0-01	HNSC	0.2989
TCGA-CX-7085	TCGA-CX-7085-01	HNSC	2.4459
TCGA-D6-6516	TCGA-D6-6516-01	HNSC	35.4105
TCGA-D6-6825	TCGA-D6-6825-01	HNSC	1.386
TCGA-D6-6827	TCGA-D6-6827-01	HNSC	0.2718
TCGA-F7-8298	TCGA-F7-8298-01	HNSC	2.0382
TCGA-HD-7753	TCGA-HD-7753-01	HNSC	2.0926
TCGA-HD-8634	TCGA-HD-8634-01	HNSC	1.386
TCGA-MT-A51W	TCGA-MT-A51W-01	HNSC	1.4675
TCGA-MT-A67A	TCGA-MT-A67A-01	HNSC	1.9839
TCGA-P3-A5QA	TCGA-P3-A5QA-01	HNSC	1.4947
TCGA-QK-AA3J	TCGA-QK-AA3J-01	HNSC	2.31
TCGA-KL-8327	TCGA-KL-8327-01	KICH	0.4892
TCGA-KL-8329	TCGA-KL-8329-01	KICH	0.5979
TCGA-KL-8332	TCGA-KL-8332-01	KICH	0.5435
TCGA-KM-8439	TCGA-KM-8439-01	KICH	0.2989
TCGA-KM-8441	TCGA-KM-8441-01	KICH	0.5435
TCGA-KM-8476	TCGA-KM-8476-01	KICH	0.5707
TCGA-KM-8477	TCGA-KM-8477-01	KICH	0.4076
TCGA-KM-8639	TCGA-KM-8639-01	KICH	0.462
TCGA-KN-8422	TCGA-KN-8422-01	KICH	0.4348
TCGA-KN-8423	TCGA-KN-8423-01	KICH	0.4892
TCGA-KN-8424	TCGA-KN-8424-01	KICH	0.5979
TCGA-KN-8425	TCGA-KN-8425-01	KICH	0.3261
TCGA-KN-8437	TCGA-KN-8437-01	KICH	0.1087
TCGA-KO-8403	TCGA-KO-8403-01	KICH	0.4076
TCGA-KO-8406	TCGA-KO-8406-01	KICH	0.2718
TCGA-KO-8410	TCGA-KO-8410-01	KICH	0.4348
TCGA-KO-8411	TCGA-KO-8411-01	KICH	0.2989
TCGA-KO-8413	TCGA-KO-8413-01	KICH	0.3261
TCGA-KO-8415	TCGA-KO-8415-01	KICH	0.4348
TCGA-KO-8417	TCGA-KO-8417-01	KICH	0.3533
TCGA-3Z-A93Z	TCGA-3Z-A93Z-01	KIRC	1.7664
TCGA-6D-AA2E	TCGA-6D-AA2E-01	KIRC	0.462
TCGA-A3-3311	TCGA-A3-3311-01	KIRC	1.1142
TCGA-A3-3313	TCGA-A3-3313-01	KIRC	2.0926
TCGA-A3-3319	TCGA-A3-3319-01	KIRC	1.5219
TCGA-A3-3320	TCGA-A3-3320-01	KIRC	1.5762
TCGA-A3-3322	TCGA-A3-3322-01	KIRC	0.9783
TCGA-A3-3323	TCGA-A3-3323-01	KIRC	0.7881
TCGA-A3-3326	TCGA-A3-3326-01	KIRC	0.9512
TCGA-A3-3331	TCGA-A3-3331-01	KIRC	0
TCGA-A3-3346	TCGA-A3-3346-01	KIRC	1.848
TCGA-A3-3349	TCGA-A3-3349-01	KIRC	0.9512
TCGA-A3-3358	TCGA-A3-3358-01	KIRC	1.2773
TCGA-A3-3362	TCGA-A3-3362-01	KIRC	0.8425
TCGA-A3-3365	TCGA-A3-3365-01	KIRC	0.8968
TCGA-A3-3367	TCGA-A3-3367-01	KIRC	1.4947
TCGA-A3-3370	TCGA-A3-3370-01	KIRC	0.8153
TCGA-A3-3373	TCGA-A3-3373-01	KIRC	1.1414
TCGA-A3-3374	TCGA-A3-3374-01	KIRC	0.3261
TCGA-A3-3376	TCGA-A3-3376-01	KIRC	1.3045
TCGA-A3-3378	TCGA-A3-3378-01	KIRC	1.2229
TCGA-A3-3380	TCGA-A3-3380-01	KIRC	0.6794
TCGA-A3-3382	TCGA-A3-3382-01	KIRC	1.7936
TCGA-A3-3383	TCGA-A3-3383-01	KIRC	0.924
TCGA-A3-3385	TCGA-A3-3385-01	KIRC	1.2773
TCGA-A3-3387	TCGA-A3-3387-01	KIRC	1.5219
TCGA-A3-A6NI	TCGA-A3-A6NI-01	KIRC	1.4947
TCGA-A3-A6NJ	TCGA-A3-A6NJ-01	KIRC	1.1142
TCGA-A3-A6NL	TCGA-A3-A6NL-01	KIRC	0.7338
TCGA-A3-A6NN	TCGA-A3-A6NN-01	KIRC	2.1741
TCGA-A3-A8CQ	TCGA-A3-A8CQ-01	KIRC	0.7066
TCGA-A3-A8OU	TCGA-A3-A8OU-01	KIRC	1.7121
TCGA-A3-A8OV	TCGA-A3-A8OV-01	KIRC	2.772
TCGA-A3-A8OX	TCGA-A3-A8OX-01	KIRC	0.924
TCGA-AK-3427	TCGA-AK-3427-01	KIRC	0.2174
TCGA-AK-3440	TCGA-AK-3440-01	KIRC	0.3533
TCGA-AK-3444	TCGA-AK-3444-01	KIRC	2.2284
TCGA-AK-3458	TCGA-AK-3458-01	KIRC	0.7066
TCGA-AK-3465	TCGA-AK-3465-01	KIRC	0.5707
TCGA-AS-3777	TCGA-AS-3777-01	KIRC	0.4348
TCGA-AS-3778	TCGA-AS-3778-01	KIRC	1.2229
TCGA-B0-4823	TCGA-B0-4823-01	KIRC	2.0382
TCGA-B0-4945	TCGA-B0-4945-01	KIRC	0.8968
TCGA-B0-5077	TCGA-B0-5077-01	KIRC	1.1142
TCGA-B0-5088	TCGA-B0-5088-01	KIRC	1.2773
TCGA-B0-5098	TCGA-B0-5098-01	KIRC	12.5825
TCGA-B0-5102	TCGA-B0-5102-01	KIRC	0.924
TCGA-B0-5104	TCGA-B0-5104-01	KIRC	1.087
TCGA-B0-5106	TCGA-B0-5106-01	KIRC	1.5762
TCGA-B0-5110	TCGA-B0-5110-01	KIRC	1.1686
TCGA-B0-5117	TCGA-B0-5117-01	KIRC	0.3533
TCGA-B0-5119	TCGA-B0-5119-01	KIRC	1.9023
TCGA-B0-5120	TCGA-B0-5120-01	KIRC	1.0599
TCGA-B0-5121	TCGA-B0-5121-01	KIRC	0.8968
TCGA-B0-5399	TCGA-B0-5399-01	KIRC	0.7066
TCGA-B0-5690	TCGA-B0-5690-01	KIRC	1.2229
TCGA-B0-5691	TCGA-B0-5691-01	KIRC	1.1414
TCGA-B0-5693	TCGA-B0-5693-01	KIRC	0.8153
TCGA-B0-5695	TCGA-B0-5695-01	KIRC	1.3045
TCGA-B0-5697	TCGA-B0-5697-01	KIRC	1.1414
TCGA-B0-5698	TCGA-B0-5698-01	KIRC	1.4132
TCGA-B0-5699	TCGA-B0-5699-01	KIRC	0.8153
TCGA-B0-5702	TCGA-B0-5702-01	KIRC	1.4132
TCGA-B0-5703	TCGA-B0-5703-01	KIRC	1.4403
TCGA-B0-5705	TCGA-B0-5705-01	KIRC	1.3316
TCGA-B0-5710	TCGA-B0-5710-01	KIRC	0.8968
TCGA-B0-5812	TCGA-B0-5812-01	KIRC	0.8425
TCGA-B2-4098	TCGA-B2-4098-01	KIRC	0.924
TCGA-B2-4099	TCGA-B2-4099-01	KIRC	1.3588
TCGA-B2-4102	TCGA-B2-4102-01	KIRC	1.4675
TCGA-B2-5633	TCGA-B2-5633-01	KIRC	0.8696
TCGA-B2-5635	TCGA-B2-5635-01	KIRC	1.2501
TCGA-B2-5641	TCGA-B2-5641-01	KIRC	1.386
TCGA-B4-5834	TCGA-B4-5834-01	KIRC	0.5435
TCGA-B4-5835	TCGA-B4-5835-01	KIRC	1.2773
TCGA-B4-5836	TCGA-B4-5836-01	KIRC	1.386
TCGA-B4-5843	TCGA-B4-5843-01	KIRC	0.9512
TCGA-B8-4146	TCGA-B8-4146-01	KIRC	0.7881
TCGA-B8-4148	TCGA-B8-4148-01	KIRC	0.7609
TCGA-B8-4154	TCGA-B8-4154-01	KIRC	1.1142
TCGA-B8-4619	TCGA-B8-4619-01	KIRC	0.3533
TCGA-B8-4621	TCGA-B8-4621-01	KIRC	1.7393
TCGA-B8-5159	TCGA-B8-5159-01	KIRC	1.0327
TCGA-B8-5165	TCGA-B8-5165-01	KIRC	0.3261
TCGA-B8-5545	TCGA-B8-5545-01	KIRC	0.3805
TCGA-B8-5546	TCGA-B8-5546-01	KIRC	0.2718
TCGA-B8-5549	TCGA-B8-5549-01	KIRC	1.087
TCGA-B8-5551	TCGA-B8-5551-01	KIRC	1.087
TCGA-B8-5552	TCGA-B8-5552-01	KIRC	0.5435
TCGA-B8-5553	TCGA-B8-5553-01	KIRC	1.2501
TCGA-B8-A54E	TCGA-B8-A54E-01	KIRC	0.9783
TCGA-B8-A54F	TCGA-B8-A54F-01	KIRC	0.6794
TCGA-B8-A54G	TCGA-B8-A54G-01	KIRC	0.8696
TCGA-B8-A54I	TCGA-B8-A54I-01	KIRC	1.2501
TCGA-B8-A7U6	TCGA-B8-A7U6-01	KIRC	1.3588
TCGA-B8-A8YJ	TCGA-B8-A8YJ-01	KIRC	0.7881
TCGA-BP-4161	TCGA-BP-4161-01	KIRC	1.3316
TCGA-BP-4162	TCGA-BP-4162-01	KIRC	0.7609
TCGA-BP-4177	TCGA-BP-4177-01	KIRC	0.2174
TCGA-BP-4760	TCGA-BP-4760-01	KIRC	0.2446
TCGA-BP-4782	TCGA-BP-4782-01	KIRC	1.7121
TCGA-BP-4795	TCGA-BP-4795-01	KIRC	0.3805
TCGA-BP-4801	TCGA-BP-4801-01	KIRC	1.1414
TCGA-BP-4961	TCGA-BP-4961-01	KIRC	0.7609
TCGA-BP-4963	TCGA-BP-4963-01	KIRC	1.6849
TCGA-BP-4964	TCGA-BP-4964-01	KIRC	1.7121
TCGA-BP-4965	TCGA-BP-4965-01	KIRC	1.1414
TCGA-BP-4968	TCGA-BP-4968-01	KIRC	0.924
TCGA-BP-4975	TCGA-BP-4975-01	KIRC	0.3261
TCGA-BP-4977	TCGA-BP-4977-01	KIRC	0.8968
TCGA-BP-4982	TCGA-BP-4982-01	KIRC	0.8425
TCGA-BP-4987	TCGA-BP-4987-01	KIRC	0.4348
TCGA-BP-4991	TCGA-BP-4991-01	KIRC	0.8968
TCGA-BP-4992	TCGA-BP-4992-01	KIRC	0.8425
TCGA-BP-4993	TCGA-BP-4993-01	KIRC	1.2501
TCGA-BP-4994	TCGA-BP-4994-01	KIRC	0.3261
TCGA-BP-4998	TCGA-BP-4998-01	KIRC	0.8153
TCGA-BP-4999	TCGA-BP-4999-01	KIRC	0.8153
TCGA-BP-5000	TCGA-BP-5000-01	KIRC	0.7066
TCGA-BP-5001	TCGA-BP-5001-01	KIRC	0.5979
TCGA-BP-5004	TCGA-BP-5004-01	KIRC	0.8968
TCGA-BP-5008	TCGA-BP-5008-01	KIRC	0.8968
TCGA-BP-5168	TCGA-BP-5168-01	KIRC	2.1469
TCGA-BP-5169	TCGA-BP-5169-01	KIRC	1.1142
TCGA-BP-5170	TCGA-BP-5170-01	KIRC	0.8153
TCGA-BP-5173	TCGA-BP-5173-01	KIRC	1.5219
TCGA-BP-5174	TCGA-BP-5174-01	KIRC	0.8696
TCGA-BP-5175	TCGA-BP-5175-01	KIRC	0.7881
TCGA-BP-5176	TCGA-BP-5176-01	KIRC	2.2556
TCGA-BP-5177	TCGA-BP-5177-01	KIRC	0.8425
TCGA-BP-5180	TCGA-BP-5180-01	KIRC	0.8153
TCGA-BP-5182	TCGA-BP-5182-01	KIRC	1.2773
TCGA-BP-5184	TCGA-BP-5184-01	KIRC	0.5163
TCGA-BP-5185	TCGA-BP-5185-01	KIRC	1.8208
TCGA-BP-5186	TCGA-BP-5186-01	KIRC	0.7066
TCGA-BP-5187	TCGA-BP-5187-01	KIRC	1.3045
TCGA-BP-5189	TCGA-BP-5189-01	KIRC	1.1686
TCGA-BP-5190	TCGA-BP-5190-01	KIRC	0.8968
TCGA-BP-5192	TCGA-BP-5192-01	KIRC	0.8696
TCGA-BP-5194	TCGA-BP-5194-01	KIRC	0.5435
TCGA-BP-5195	TCGA-BP-5195-01	KIRC	1.4675
TCGA-BP-5196	TCGA-BP-5196-01	KIRC	0.8696
TCGA-CJ-4634	TCGA-CJ-4634-01	KIRC	1.6034
TCGA-CJ-4899	TCGA-CJ-4899-01	KIRC	0.8153
TCGA-CJ-4903	TCGA-CJ-4903-01	KIRC	0.9783
TCGA-CJ-4905	TCGA-CJ-4905-01	KIRC	1.0055
TCGA-CJ-4908	TCGA-CJ-4908-01	KIRC	0.7609
TCGA-CJ-4920	TCGA-CJ-4920-01	KIRC	2.9078
TCGA-CJ-5671	TCGA-CJ-5671-01	KIRC	1.4403
TCGA-CJ-5672	TCGA-CJ-5672-01	KIRC	1.9567
TCGA-CJ-5683	TCGA-CJ-5683-01	KIRC	1.2773
TCGA-CJ-5686	TCGA-CJ-5686-01	KIRC	1.2229
TCGA-CJ-5689	TCGA-CJ-5689-01	KIRC	1.4675
TCGA-CJ-6027	TCGA-CJ-6027-01	KIRC	1.7393
TCGA-CJ-6030	TCGA-CJ-6030-01	KIRC	2.31
TCGA-CJ-6031	TCGA-CJ-6031-01	KIRC	1.4675
TCGA-CW-5581	TCGA-CW-5581-01	KIRC	1.1957
TCGA-CW-5583	TCGA-CW-5583-01	KIRC	0.6251
TCGA-CW-6090	TCGA-CW-6090-01	KIRC	1.8208
TCGA-CW-6093	TCGA-CW-6093-01	KIRC	2.3915
TCGA-CZ-4853	TCGA-CZ-4853-01	KIRC	2.0926
TCGA-CZ-4856	TCGA-CZ-4856-01	KIRC	1.3588
TCGA-CZ-4859	TCGA-CZ-4859-01	KIRC	2.1197
TCGA-CZ-4866	TCGA-CZ-4866-01	KIRC	1.6306
TCGA-CZ-5982	TCGA-CZ-5982-01	KIRC	0.8696
TCGA-CZ-5984	TCGA-CZ-5984-01	KIRC	0.7066
TCGA-CZ-5986	TCGA-CZ-5986-01	KIRC	1.1414
TCGA-CZ-5988	TCGA-CZ-5988-01	KIRC	0.8968
TCGA-DV-5565	TCGA-DV-5565-01	KIRC	1.1957
TCGA-DV-5566	TCGA-DV-5566-01	KIRC	0.9783
TCGA-DV-5567	TCGA-DV-5567-01	KIRC	0.3805
TCGA-DV-A4VZ	TCGA-DV-A4VZ-01	KIRC	0.2174
TCGA-DV-A4W0	TCGA-DV-A4W0-01	KIRC	1.2501
TCGA-EU-5904	TCGA-EU-5904-01	KIRC	0.7881
TCGA-EU-5905	TCGA-EU-5905-01	KIRC	1.1957
TCGA-EU-5906	TCGA-EU-5906-01	KIRC	1.3588
TCGA-G6-A8L7	TCGA-G6-A8L7-01	KIRC	1.2773
TCGA-G6-A8L8	TCGA-G6-A8L8-01	KIRC	1.6849
TCGA-GK-A6C7	TCGA-GK-A6C7-01	KIRC	1.9839
TCGA-MM-A84U	TCGA-MM-A84U-01	KIRC	1.6849
TCGA-MW-A4EC	TCGA-MW-A4EC-01	KIRC	0.7609
TCGA-T7-A92I	TCGA-T7-A92I-01	KIRC	0.8696
TCGA-2Z-A9J1	TCGA-2Z-A9J1-01	KIRP	1.8208
TCGA-2Z-A9J2	TCGA-2Z-A9J2-01	KIRP	1.5219
TCGA-2Z-A9J6	TCGA-2Z-A9J6-01	KIRP	1.2229
TCGA-2Z-A9J8	TCGA-2Z-A9J8-01	KIRP	0.6251
TCGA-2Z-A9JD	TCGA-2Z-A9JD-01	KIRP	1.9839
TCGA-2Z-A9JE	TCGA-2Z-A9JE-01	KIRP	1.7393
TCGA-2Z-A9JG	TCGA-2Z-A9JG-01	KIRP	1.7664
TCGA-2Z-A9JJ	TCGA-2Z-A9JJ-01	KIRP	0.3805
TCGA-2Z-A9JL	TCGA-2Z-A9JL-01	KIRP	1.6849
TCGA-2Z-A9JM	TCGA-2Z-A9JM-01	KIRP	1.087
TCGA-2Z-A9JN	TCGA-2Z-A9JN-01	KIRP	0.3533
TCGA-2Z-A9JO	TCGA-2Z-A9JO-01	KIRP	0.6794
TCGA-2Z-A9JP	TCGA-2Z-A9JP-01	KIRP	1.2229
TCGA-2Z-A9JQ	TCGA-2Z-A9JQ-01	KIRP	1.6034
TCGA-2Z-A9JR	TCGA-2Z-A9JR-01	KIRP	0.8968
TCGA-2Z-A9JS	TCGA-2Z-A9JS-01	KIRP	2.3371
TCGA-2Z-A9JT	TCGA-2Z-A9JT-01	KIRP	1.6849
TCGA-4A-A93W	TCGA-4A-A93W-01	KIRP	2.0382
TCGA-A4-7583	TCGA-A4-7583-01	KIRP	1.1957
TCGA-A4-7584	TCGA-A4-7584-01	KIRP	1.3588
TCGA-A4-7734	TCGA-A4-7734-01	KIRP	0.8425
TCGA-A4-7828	TCGA-A4-7828-01	KIRP	0.6794
TCGA-A4-7996	TCGA-A4-7996-01	KIRP	1.6306
TCGA-A4-7997	TCGA-A4-7997-01	KIRP	1.4132
TCGA-A4-8098	TCGA-A4-8098-01	KIRP	1.7664
TCGA-A4-8311	TCGA-A4-8311-01	KIRP	0.8968
TCGA-A4-8312	TCGA-A4-8312-01	KIRP	0.2718
TCGA-A4-8515	TCGA-A4-8515-01	KIRP	1.2501
TCGA-A4-8517	TCGA-A4-8517-01	KIRP	1.5762
TCGA-A4-8630	TCGA-A4-8630-01	KIRP	0.924
TCGA-A4-A48D	TCGA-A4-A48D-01	KIRP	1.9023
TCGA-A4-A4ZT	TCGA-A4-A4ZT-01	KIRP	0.9512
TCGA-A4-A5DU	TCGA-A4-A5DU-01	KIRP	0.6794
TCGA-A4-A5Y0	TCGA-A4-A5Y0-01	KIRP	1.2501
TCGA-A4-A6HP	TCGA-A4-A6HP-01	KIRP	1.9023
TCGA-A4-A772	TCGA-A4-A772-01	KIRP	0.924
TCGA-AT-A5NU	TCGA-AT-A5NU-01	KIRP	1.549
TCGA-B1-A47N	TCGA-B1-A47N-01	KIRP	0.6794
TCGA-B1-A654	TCGA-B1-A654-01	KIRP	1.2773
TCGA-B1-A655	TCGA-B1-A655-01	KIRP	1.8208
TCGA-B1-A656	TCGA-B1-A656-01	KIRP	1.9023
TCGA-B1-A657	TCGA-B1-A657-01	KIRP	1.549
TCGA-B3-3926	TCGA-B3-3926-01	KIRP	0.2718
TCGA-B3-4103	TCGA-B3-4103-01	KIRP	1.1686
TCGA-B3-8121	TCGA-B3-8121-01	KIRP	0.7066
TCGA-B3-A6W5	TCGA-B3-A6W5-01	KIRP	0.7609
TCGA-B9-4113	TCGA-B9-4113-01	KIRP	1.2229
TCGA-B9-4115	TCGA-B9-4115-01	KIRP	1.1142
TCGA-B9-A5W7	TCGA-B9-A5W7-01	KIRP	0.2989
TCGA-B9-A5W9	TCGA-B9-A5W9-01	KIRP	1.0599
TCGA-B9-A8YH	TCGA-B9-A8YH-01	KIRP	2.0926
TCGA-B9-A8YI	TCGA-B9-A8YI-01	KIRP	2.0654
TCGA-BQ-5876	TCGA-BQ-5876-01	KIRP	1.6577
TCGA-BQ-5881	TCGA-BQ-5881-01	KIRP	0.8968
TCGA-BQ-5883	TCGA-BQ-5883-01	KIRP	0.462
TCGA-BQ-5884	TCGA-BQ-5884-01	KIRP	0.7881
TCGA-BQ-5888	TCGA-BQ-5888-01	KIRP	0.2989
TCGA-BQ-5892	TCGA-BQ-5892-01	KIRP	1.4132
TCGA-BQ-7045	TCGA-BQ-7045-01	KIRP	1.4403
TCGA-BQ-7046	TCGA-BQ-7046-01	KIRP	0.7881
TCGA-BQ-7050	TCGA-BQ-7050-01	KIRP	0.4348
TCGA-BQ-7055	TCGA-BQ-7055-01	KIRP	0.2174
TCGA-BQ-7059	TCGA-BQ-7059-01	KIRP	1.386
TCGA-BQ-7060	TCGA-BQ-7060-01	KIRP	0.5979
TCGA-BQ-7061	TCGA-BQ-7061-01	KIRP	1.6034
TCGA-BQ-7062	TCGA-BQ-7062-01	KIRP	0.6794
TCGA-DW-5560	TCGA-DW-5560-01	KIRP	0.4892
TCGA-DW-5561	TCGA-DW-5561-01	KIRP	0.7066
TCGA-DW-7834	TCGA-DW-7834-01	KIRP	1.3045
TCGA-DW-7836	TCGA-DW-7836-01	KIRP	0.924
TCGA-DW-7837	TCGA-DW-7837-01	KIRP	0.5435
TCGA-DW-7838	TCGA-DW-7838-01	KIRP	1.6577
TCGA-DW-7839	TCGA-DW-7839-01	KIRP	0.9783
TCGA-DW-7840	TCGA-DW-7840-01	KIRP	1.7664
TCGA-DW-7841	TCGA-DW-7841-01	KIRP	0.8696
TCGA-DW-7842	TCGA-DW-7842-01	KIRP	0.462
TCGA-DW-7963	TCGA-DW-7963-01	KIRP	0.4348
TCGA-DZ-6132	TCGA-DZ-6132-01	KIRP	2.2828
TCGA-DZ-6133	TCGA-DZ-6133-01	KIRP	1.7393
TCGA-DZ-6134	TCGA-DZ-6134-01	KIRP	0.7609
TCGA-DZ-6135	TCGA-DZ-6135-01	KIRP	0.5435
TCGA-EV-5901	TCGA-EV-5901-01	KIRP	0.7066
TCGA-EV-5902	TCGA-EV-5902-01	KIRP	1.7664
TCGA-EV-5903	TCGA-EV-5903-01	KIRP	2.2828
TCGA-F9-A7Q0	TCGA-F9-A7Q0-01	KIRP	0.2446
TCGA-F9-A7VF	TCGA-F9-A7VF-01	KIRP	1.386
TCGA-G7-6790	TCGA-G7-6790-01	KIRP	1.3316
TCGA-G7-6792	TCGA-G7-6792-01	KIRP	0.5707
TCGA-G7-6795	TCGA-G7-6795-01	KIRP	0.8696
TCGA-G7-6796	TCGA-G7-6796-01	KIRP	1.0055
TCGA-G7-7502	TCGA-G7-7502-01	KIRP	1.1686
TCGA-G7-A4TM	TCGA-G7-A4TM-01	KIRP	0.6522
TCGA-G7-A8LC	TCGA-G7-A8LC-01	KIRP	0.2446
TCGA-G7-A8LE	TCGA-G7-A8LE-01	KIRP	1.549
TCGA-GL-7773	TCGA-GL-7773-01	KIRP	2.3643
TCGA-GL-8500	TCGA-GL-8500-01	KIRP	1.6849
TCGA-GL-A4EM	TCGA-GL-A4EM-01	KIRP	1.386
TCGA-GL-A59T	TCGA-GL-A59T-01	KIRP	1.3316
TCGA-GL-A9DC	TCGA-GL-A9DC-01	KIRP	2.2556
TCGA-GL-A9DD	TCGA-GL-A9DD-01	KIRP	1.8752
TCGA-GL-A9DE	TCGA-GL-A9DE-01	KIRP	1.848
TCGA-HE-7128	TCGA-HE-7128-01	KIRP	0.8968
TCGA-HE-A5NF	TCGA-HE-A5NF-01	KIRP	1.4675
TCGA-HE-A5NH	TCGA-HE-A5NH-01	KIRP	1.7936
TCGA-HE-A5NI	TCGA-HE-A5NI-01	KIRP	2.31
TCGA-HE-A5NL	TCGA-HE-A5NL-01	KIRP	1.5219
TCGA-IA-A40X	TCGA-IA-A40X-01	KIRP	0.5979
TCGA-IA-A83V	TCGA-IA-A83V-01	KIRP	1.1414
TCGA-IA-A83W	TCGA-IA-A83W-01	KIRP	1.549
TCGA-IZ-8196	TCGA-IZ-8196-01	KIRP	1.9023
TCGA-IZ-A6M8	TCGA-IZ-A6M8-01	KIRP	1.5219
TCGA-IZ-A6M9	TCGA-IZ-A6M9-01	KIRP	1.3588
TCGA-J7-6720	TCGA-J7-6720-01	KIRP	0.5707
TCGA-J7-A8I2	TCGA-J7-A8I2-01	KIRP	1.087
TCGA-KV-A6GD	TCGA-KV-A6GD-01	KIRP	1.1957
TCGA-KV-A6GE	TCGA-KV-A6GE-01	KIRP	0.8968
TCGA-KV-A74V	TCGA-KV-A74V-01	KIRP	0.5163
TCGA-MH-A55W	TCGA-MH-A55W-01	KIRP	1.7121
TCGA-MH-A55Z	TCGA-MH-A55Z-01	KIRP	1.7936
TCGA-MH-A560	TCGA-MH-A560-01	KIRP	1.0599
TCGA-MH-A561	TCGA-MH-A561-01	KIRP	2.0382
TCGA-MH-A562	TCGA-MH-A562-01	KIRP	1.1414
TCGA-MH-A854	TCGA-MH-A854-01	KIRP	2.7991
TCGA-MH-A856	TCGA-MH-A856-01	KIRP	1.5219
TCGA-MH-A857	TCGA-MH-A857-01	KIRP	0.4076
TCGA-O9-A75Z	TCGA-O9-A75Z-01	KIRP	0.3533
TCGA-P4-A5E7	TCGA-P4-A5E7-01	KIRP	1.9567
TCGA-P4-A5EB	TCGA-P4-A5EB-01	KIRP	2.9622
TCGA-P4-A5ED	TCGA-P4-A5ED-01	KIRP	0.1902
TCGA-P4-AAVM	TCGA-P4-AAVM-01	KIRP	0.8153
TCGA-PJ-A5Z8	TCGA-PJ-A5Z8-01	KIRP	1.4947
TCGA-PJ-A5Z9	TCGA-PJ-A5Z9-01	KIRP	1.1957
TCGA-SX-A71R	TCGA-SX-A71R-01	KIRP	0.8696
TCGA-SX-A71S	TCGA-SX-A71S-01	KIRP	2.7176
TCGA-SX-A71U	TCGA-SX-A71U-01	KIRP	1.7121
TCGA-SX-A71V	TCGA-SX-A71V-01	KIRP	2.3371
TCGA-SX-A7SL	TCGA-SX-A7SL-01	KIRP	1.9567
TCGA-SX-A7SN	TCGA-SX-A7SN-01	KIRP	2.31
TCGA-SX-A7SO	TCGA-SX-A7SO-01	KIRP	0.9783
TCGA-SX-A7SP	TCGA-SX-A7SP-01	KIRP	1.5219
TCGA-SX-A7SQ	TCGA-SX-A7SQ-01	KIRP	1.6034
TCGA-SX-A7SS	TCGA-SX-A7SS-01	KIRP	2.2284
TCGA-SX-A7SU	TCGA-SX-A7SU-01	KIRP	0.924
TCGA-UN-AAZ9	TCGA-UN-AAZ9-01	KIRP	0.3533
TCGA-UZ-A9PJ	TCGA-UZ-A9PJ-01	KIRP	1.1414
TCGA-UZ-A9PK	TCGA-UZ-A9PK-01	KIRP	1.3045
TCGA-UZ-A9PO	TCGA-UZ-A9PO-01	KIRP	2.011
TCGA-UZ-A9PP	TCGA-UZ-A9PP-01	KIRP	1.6849
TCGA-UZ-A9PR	TCGA-UZ-A9PR-01	KIRP	2.31
TCGA-UZ-A9PU	TCGA-UZ-A9PU-01	KIRP	1.2773
TCGA-UZ-A9PV	TCGA-UZ-A9PV-01	KIRP	1.2229
TCGA-UZ-A9PX	TCGA-UZ-A9PX-01	KIRP	2.1197
TCGA-UZ-A9Q0	TCGA-UZ-A9Q0-01	KIRP	1.1957
TCGA-UZ-A9Q1	TCGA-UZ-A9Q1-01	KIRP	1.4132
TCGA-WN-A9G9	TCGA-WN-A9G9-01	KIRP	1.2501
TCGA-WN-AB4C	TCGA-WN-AB4C-01	KIRP	1.7121
TCGA-Y8-A894	TCGA-Y8-A894-01	KIRP	1.3588
TCGA-Y8-A895	TCGA-Y8-A895-01	KIRP	1.7664
TCGA-Y8-A897	TCGA-Y8-A897-01	KIRP	1.3316
TCGA-Y8-A898	TCGA-Y8-A898-01	KIRP	1.6849
TCGA-Y8-A8RY	TCGA-Y8-A8RY-01	KIRP	1.2501
TCGA-Y8-A8RZ	TCGA-Y8-A8RZ-01	KIRP	1.2773
TCGA-Y8-A8S0	TCGA-Y8-A8S0-01	KIRP	0.7338
TCGA-Y8-A8S1	TCGA-Y8-A8S1-01	KIRP	1.2501
TCGA-2Y-A9GT	TCGA-2Y-A9GT-01	LIHC	1.8752
TCGA-2Y-A9GU	TCGA-2Y-A9GU-01	LIHC	3.0981
TCGA-2Y-A9GV	TCGA-2Y-A9GV-01	LIHC	1.4675
TCGA-2Y-A9GW	TCGA-2Y-A9GW-01	LIHC	1.7393
TCGA-2Y-A9GX	TCGA-2Y-A9GX-01	LIHC	1.1686
TCGA-2Y-A9H1	TCGA-2Y-A9H1-01	LIHC	2.5817
TCGA-2Y-A9H2	TCGA-2Y-A9H2-01	LIHC	1.087
TCGA-2Y-A9H4	TCGA-2Y-A9H4-01	LIHC	1.4675
TCGA-2Y-A9H5	TCGA-2Y-A9H5-01	LIHC	1.6034
TCGA-2Y-A9H6	TCGA-2Y-A9H6-01	LIHC	1.1414
TCGA-2Y-A9H7	TCGA-2Y-A9H7-01	LIHC	1.7121
TCGA-2Y-A9H9	TCGA-2Y-A9H9-01	LIHC	2.3915
TCGA-2Y-A9HB	TCGA-2Y-A9HB-01	LIHC	1.4403
TCGA-5C-A9VH	TCGA-5C-A9VH-01	LIHC	2.1741
TCGA-BC-A10Z	TCGA-BC-A10Z-01	LIHC	3.8047
TCGA-BC-A3KF	TCGA-BC-A3KF-01	LIHC	1.9023
TCGA-BD-A3EP	TCGA-BD-A3EP-01	LIHC	2.5002
TCGA-BW-A5NQ	TCGA-BW-A5NQ-01	LIHC	1.9295
TCGA-DD-A11A	TCGA-DD-A11A-01	LIHC	2.8263
TCGA-DD-A11B	TCGA-DD-A11B-01	LIHC	1.0327
TCGA-DD-A11C	TCGA-DD-A11C-01	LIHC	1.8208
TCGA-DD-A11D	TCGA-DD-A11D-01	LIHC	2.6361
TCGA-DD-A1EB	TCGA-DD-A1EB-01	LIHC	3.6688
TCGA-DD-A1EC	TCGA-DD-A1EC-01	LIHC	0.4892
TCGA-DD-A1ED	TCGA-DD-A1ED-01	LIHC	0.5163
TCGA-DD-A1EF	TCGA-DD-A1EF-01	LIHC	2.3643
TCGA-DD-A1EI	TCGA-DD-A1EI-01	LIHC	0.9783
TCGA-DD-A39X	TCGA-DD-A39X-01	LIHC	1.386
TCGA-DD-A3A2	TCGA-DD-A3A2-01	LIHC	1.4403
TCGA-DD-A3A3	TCGA-DD-A3A3-01	LIHC	1.1957
TCGA-DD-A4NB	TCGA-DD-A4NB-01	LIHC	0.5707
TCGA-DD-A4ND	TCGA-DD-A4ND-01	LIHC	1.1414
TCGA-DD-A4NF	TCGA-DD-A4NF-01	LIHC	2.7991
TCGA-DD-A4NL	TCGA-DD-A4NL-01	LIHC	0.6794
TCGA-DD-A4NN	TCGA-DD-A4NN-01	LIHC	1.2229
TCGA-DD-A4NO	TCGA-DD-A4NO-01	LIHC	1.1142
TCGA-DD-A4NP	TCGA-DD-A4NP-01	LIHC	0.5163
TCGA-DD-A4NR	TCGA-DD-A4NR-01	LIHC	0.9512
TCGA-DD-A4NS	TCGA-DD-A4NS-01	LIHC	1.2229
TCGA-DD-A73A	TCGA-DD-A73A-01	LIHC	1.9567
TCGA-DD-A73B	TCGA-DD-A73B-01	LIHC	1.5762
TCGA-DD-A73E	TCGA-DD-A73E-01	LIHC	2.772
TCGA-DD-A73F	TCGA-DD-A73F-01	LIHC	1.5762
TCGA-DD-A73G	TCGA-DD-A73G-01	LIHC	2.2013
TCGA-DD-AA3A	TCGA-DD-AA3A-01	LIHC	0.924
TCGA-DD-AAC8	TCGA-DD-AAC8-01	LIHC	10.8161
TCGA-DD-AAC9	TCGA-DD-AAC9-01	LIHC	1.7936
TCGA-DD-AACA	TCGA-DD-AACA-01	LIHC	2.5002
TCGA-DD-AACB	TCGA-DD-AACB-01	LIHC	1.848
TCGA-DD-AACC	TCGA-DD-AACC-01	LIHC	2.1469
TCGA-DD-AACD	TCGA-DD-AACD-01	LIHC	1.7121
TCGA-DD-AACE	TCGA-DD-AACE-01	LIHC	1.6306
TCGA-DD-AACF	TCGA-DD-AACF-01	LIHC	2.8263
TCGA-DD-AACK	TCGA-DD-AACK-01	LIHC	2.5546
TCGA-DD-AACL	TCGA-DD-AACL-01	LIHC	5.6526
TCGA-DD-AACN	TCGA-DD-AACN-01	LIHC	1.0599
TCGA-DD-AACO	TCGA-DD-AACO-01	LIHC	0.8968
TCGA-DD-AACP	TCGA-DD-AACP-01	LIHC	4.0221
TCGA-DD-AACS	TCGA-DD-AACS-01	LIHC	1.0599
TCGA-DD-AACT	TCGA-DD-AACT-01	LIHC	3.8047
TCGA-DD-AACU	TCGA-DD-AACU-01	LIHC	2.5817
TCGA-DD-AACV	TCGA-DD-AACV-01	LIHC	2.1197
TCGA-DD-AACW	TCGA-DD-AACW-01	LIHC	1.0055
TCGA-DD-AACY	TCGA-DD-AACY-01	LIHC	1.7393
TCGA-DD-AACZ	TCGA-DD-AACZ-01	LIHC	3.397
TCGA-DD-AAD0	TCGA-DD-AAD0-01	LIHC	2.2013
TCGA-DD-AAD1	TCGA-DD-AAD1-01	LIHC	2.6904
TCGA-DD-AAD2	TCGA-DD-AAD2-01	LIHC	1.6849
TCGA-DD-AAD3	TCGA-DD-AAD3-01	LIHC	1.4132
TCGA-DD-AAD5	TCGA-DD-AAD5-01	LIHC	2.6904
TCGA-DD-AAD8	TCGA-DD-AAD8-01	LIHC	2.1469
TCGA-DD-AADA	TCGA-DD-AADA-01	LIHC	2.5817
TCGA-DD-AADB	TCGA-DD-AADB-01	LIHC	2.5002
TCGA-DD-AADC	TCGA-DD-AADC-01	LIHC	1.8208
TCGA-DD-AADD	TCGA-DD-AADD-01	LIHC	1.8208
TCGA-DD-AADF	TCGA-DD-AADF-01	LIHC	4.7558
TCGA-DD-AADI	TCGA-DD-AADI-01	LIHC	2.1197
TCGA-DD-AADJ	TCGA-DD-AADJ-01	LIHC	1.386
TCGA-DD-AADL	TCGA-DD-AADL-01	LIHC	2.6904
TCGA-DD-AADN	TCGA-DD-AADN-01	LIHC	2.0654
TCGA-DD-AADO	TCGA-DD-AADO-01	LIHC	4.4297
TCGA-DD-AADP	TCGA-DD-AADP-01	LIHC	2.2556
TCGA-DD-AADR	TCGA-DD-AADR-01	LIHC	1.7121
TCGA-DD-AADS	TCGA-DD-AADS-01	LIHC	2.9894
TCGA-DD-AADV	TCGA-DD-AADV-01	LIHC	2.1741
TCGA-DD-AADW	TCGA-DD-AADW-01	LIHC	1.087
TCGA-DD-AADY	TCGA-DD-AADY-01	LIHC	1.1414
TCGA-DD-AAE1	TCGA-DD-AAE1-01	LIHC	0.7609
TCGA-DD-AAE2	TCGA-DD-AAE2-01	LIHC	1.848
TCGA-DD-AAE3	TCGA-DD-AAE3-01	LIHC	3.5601
TCGA-DD-AAE4	TCGA-DD-AAE4-01	LIHC	1.2501
TCGA-DD-AAE6	TCGA-DD-AAE6-01	LIHC	1.4403
TCGA-DD-AAE7	TCGA-DD-AAE7-01	LIHC	5.1635
TCGA-DD-AAE9	TCGA-DD-AAE9-01	LIHC	2.4459
TCGA-DD-AAEA	TCGA-DD-AAEA-01	LIHC	3.8862
TCGA-DD-AAEB	TCGA-DD-AAEB-01	LIHC	2.5002
TCGA-DD-AAED	TCGA-DD-AAED-01	LIHC	1.4132
TCGA-DD-AAEE	TCGA-DD-AAEE-01	LIHC	1.4947
TCGA-DD-AAEG	TCGA-DD-AAEG-01	LIHC	2.1469
TCGA-DD-AAEH	TCGA-DD-AAEH-01	LIHC	1.7664
TCGA-DD-AAEI	TCGA-DD-AAEI-01	LIHC	2.5002
TCGA-DD-AAVP	TCGA-DD-AAVP-01	LIHC	1.6306
TCGA-DD-AAVQ	TCGA-DD-AAVQ-01	LIHC	1.1957
TCGA-DD-AAVR	TCGA-DD-AAVR-01	LIHC	1.1414
TCGA-DD-AAVS	TCGA-DD-AAVS-01	LIHC	1.0327
TCGA-DD-AAVW	TCGA-DD-AAVW-01	LIHC	0.8153
TCGA-DD-AAVZ	TCGA-DD-AAVZ-01	LIHC	0.8425
TCGA-DD-AAW0	TCGA-DD-AAW0-01	LIHC	1.9567
TCGA-DD-AAW2	TCGA-DD-AAW2-01	LIHC	2.6089
TCGA-DD-AAW3	TCGA-DD-AAW3-01	LIHC	1.9567
TCGA-ED-A627	TCGA-ED-A627-01	LIHC	0.0272
TCGA-EP-A12J	TCGA-EP-A12J-01	LIHC	1.0599
TCGA-EP-A26S	TCGA-EP-A26S-01	LIHC	1.9567
TCGA-EP-A2KB	TCGA-EP-A2KB-01	LIHC	1.6034
TCGA-EP-A2KC	TCGA-EP-A2KC-01	LIHC	1.7664
TCGA-EP-A3JL	TCGA-EP-A3JL-01	LIHC	1.8752
TCGA-ES-A2HS	TCGA-ES-A2HS-01	LIHC	1.3045
TCGA-ES-A2HT	TCGA-ES-A2HT-01	LIHC	1.5762
TCGA-FV-A2QQ	TCGA-FV-A2QQ-01	LIHC	2.772
TCGA-FV-A2QR	TCGA-FV-A2QR-01	LIHC	2.3915
TCGA-FV-A3R2	TCGA-FV-A3R2-01	LIHC	1.4947
TCGA-FV-A3R3	TCGA-FV-A3R3-01	LIHC	1.2501
TCGA-FV-A496	TCGA-FV-A496-01	LIHC	2.5002
TCGA-FV-A4ZQ	TCGA-FV-A4ZQ-01	LIHC	1.4132
TCGA-G3-A25S	TCGA-G3-A25S-01	LIHC	3.0165
TCGA-G3-A25U	TCGA-G3-A25U-01	LIHC	1.549
TCGA-G3-A25V	TCGA-G3-A25V-01	LIHC	1.4132
TCGA-G3-A25Y	TCGA-G3-A25Y-01	LIHC	1.9567
TCGA-G3-A25Z	TCGA-G3-A25Z-01	LIHC	1.7393
TCGA-G3-A3CI	TCGA-G3-A3CI-01	LIHC	0.4348
TCGA-G3-A3CK	TCGA-G3-A3CK-01	LIHC	4.4025
TCGA-G3-A5SJ	TCGA-G3-A5SJ-01	LIHC	2.2828
TCGA-G3-A7M5	TCGA-G3-A7M5-01	LIHC	3.6144
TCGA-G3-A7M6	TCGA-G3-A7M6-01	LIHC	1.8208
TCGA-G3-A7M7	TCGA-G3-A7M7-01	LIHC	1.4675
TCGA-G3-A7M8	TCGA-G3-A7M8-01	LIHC	0.5163
TCGA-G3-AAUZ	TCGA-G3-AAUZ-01	LIHC	1.6577
TCGA-G3-AAV0	TCGA-G3-AAV0-01	LIHC	3.5601
TCGA-G3-AAV2	TCGA-G3-AAV2-01	LIHC	1.0327
TCGA-G3-AAV4	TCGA-G3-AAV4-01	LIHC	2.2828
TCGA-GJ-A3OU	TCGA-GJ-A3OU-01	LIHC	1.2229
TCGA-GJ-A9DB	TCGA-GJ-A9DB-01	LIHC	1.7121
TCGA-HP-A5MZ	TCGA-HP-A5MZ-01	LIHC	1.0327
TCGA-K7-A5RF	TCGA-K7-A5RF-01	LIHC	1.1414
TCGA-K7-A5RG	TCGA-K7-A5RG-01	LIHC	2.6904
TCGA-K7-A6G5	TCGA-K7-A6G5-01	LIHC	1.386
TCGA-KR-A7K0	TCGA-KR-A7K0-01	LIHC	1.848
TCGA-KR-A7K2	TCGA-KR-A7K2-01	LIHC	1.0055
TCGA-KR-A7K8	TCGA-KR-A7K8-01	LIHC	1.1142
TCGA-LG-A9QC	TCGA-LG-A9QC-01	LIHC	0.9783
TCGA-MI-A75C	TCGA-MI-A75C-01	LIHC	2.5274
TCGA-MR-A520	TCGA-MR-A520-01	LIHC	0.4076
TCGA-MR-A8JO	TCGA-MR-A8JO-01	LIHC	0.7338
TCGA-NI-A8LF	TCGA-NI-A8LF-01	LIHC	2.1469
TCGA-O8-A75V	TCGA-O8-A75V-01	LIHC	1.4403
TCGA-RC-A7S9	TCGA-RC-A7S9-01	LIHC	1.2773
TCGA-RC-A7SF	TCGA-RC-A7SF-01	LIHC	1.7393
TCGA-RC-A7SK	TCGA-RC-A7SK-01	LIHC	2.9622
TCGA-UB-A7MD	TCGA-UB-A7MD-01	LIHC	2.5274
TCGA-UB-A7ME	TCGA-UB-A7ME-01	LIHC	1.7664
TCGA-UB-AA0V	TCGA-UB-AA0V-01	LIHC	0.7881
TCGA-WJ-A86L	TCGA-WJ-A86L-01	LIHC	2.7176
TCGA-WX-AA44	TCGA-WX-AA44-01	LIHC	1.5762
TCGA-XR-A8TF	TCGA-XR-A8TF-01	LIHC	2.7991
TCGA-XR-A8TG	TCGA-XR-A8TG-01	LIHC	1.7121
TCGA-05-4249	TCGA-05-4249-01	LUAD	6.4136
TCGA-05-4382	TCGA-05-4382-01	LUAD	33.9158
TCGA-05-4389	TCGA-05-4389-01	LUAD	4.6743
TCGA-05-4390	TCGA-05-4390-01	LUAD	11.3053
TCGA-05-4403	TCGA-05-4403-01	LUAD	2.6633
TCGA-05-4405	TCGA-05-4405-01	LUAD	7.9082
TCGA-05-4410	TCGA-05-4410-01	LUAD	21.7137
TCGA-05-4417	TCGA-05-4417-01	LUAD	5.7613
TCGA-05-4420	TCGA-05-4420-01	LUAD	5.4624
TCGA-05-4422	TCGA-05-4422-01	LUAD	0.7881
TCGA-05-4426	TCGA-05-4426-01	LUAD	0.9783
TCGA-05-4430	TCGA-05-4430-01	LUAD	5.9244
TCGA-05-4433	TCGA-05-4433-01	LUAD	0.7609
TCGA-05-5715	TCGA-05-5715-01	LUAD	2.3371
TCGA-35-3615	TCGA-35-3615-01	LUAD	2.31
TCGA-35-4122	TCGA-35-4122-01	LUAD	6.7125
TCGA-35-4123	TCGA-35-4123-01	LUAD	5.1363
TCGA-38-4625	TCGA-38-4625-01	LUAD	11.414
TCGA-38-4631	TCGA-38-4631-01	LUAD	14.2946
TCGA-38-7271	TCGA-38-7271-01	LUAD	1.7393
TCGA-38-A44F	TCGA-38-A44F-01	LUAD	0.1631
TCGA-44-2655	TCGA-44-2655-01	LUAD	3.7503
TCGA-44-2656	TCGA-44-2656-01	LUAD	16.4144
TCGA-44-2657	TCGA-44-2657-01	LUAD	8.0713
TCGA-44-2662	TCGA-44-2662-01	LUAD	4.1308
TCGA-44-2666	TCGA-44-2666-01	LUAD	0.8968
TCGA-44-2668	TCGA-44-2668-01	LUAD	6.7669
TCGA-44-3398	TCGA-44-3398-01	LUAD	3.8862
TCGA-44-3918	TCGA-44-3918-01	LUAD	19.1863
TCGA-44-3919	TCGA-44-3919-01	LUAD	1.2229
TCGA-44-4112	TCGA-44-4112-01	LUAD	9.2399
TCGA-44-5644	TCGA-44-5644-01	LUAD	19.3766
TCGA-44-5645	TCGA-44-5645-01	LUAD	0.6794
TCGA-44-6145	TCGA-44-6145-01	LUAD	6.4136
TCGA-44-6148	TCGA-44-6148-01	LUAD	0.1087
TCGA-44-6775	TCGA-44-6775-01	LUAD	1.3045
TCGA-44-6776	TCGA-44-6776-01	LUAD	4.1036
TCGA-44-6777	TCGA-44-6777-01	LUAD	7.5821
TCGA-44-6778	TCGA-44-6778-01	LUAD	7.8267
TCGA-44-7659	TCGA-44-7659-01	LUAD	3.0165
TCGA-44-7660	TCGA-44-7660-01	LUAD	7.3919
TCGA-44-7661	TCGA-44-7661-01	LUAD	5.6526
TCGA-44-7662	TCGA-44-7662-01	LUAD	12.2021
TCGA-44-7671	TCGA-44-7671-01	LUAD	4.4569
TCGA-44-7672	TCGA-44-7672-01	LUAD	3.2883
TCGA-44-8117	TCGA-44-8117-01	LUAD	15.0556
TCGA-44-8120	TCGA-44-8120-01	LUAD	11.7944
TCGA-44-A479	TCGA-44-A479-01	LUAD	6.2505
TCGA-44-A47A	TCGA-44-A47A-01	LUAD	4.5384
TCGA-44-A47B	TCGA-44-A47B-01	LUAD	0.9512
TCGA-44-A47G	TCGA-44-A47G-01	LUAD	1.7664
TCGA-44-A4SS	TCGA-44-A4SS-01	LUAD	9.7562
TCGA-44-A4SU	TCGA-44-A4SU-01	LUAD	2.9622
TCGA-49-4486	TCGA-49-4486-01	LUAD	3.0437
TCGA-49-4487	TCGA-49-4487-01	LUAD	6.9571
TCGA-49-4488	TCGA-49-4488-01	LUAD	5.7885
TCGA-49-4501	TCGA-49-4501-01	LUAD	0.8696
TCGA-49-4514	TCGA-49-4514-01	LUAD	6.3049
TCGA-49-AAR0	TCGA-49-AAR0-01	LUAD	2.5002
TCGA-49-AAR2	TCGA-49-AAR2-01	LUAD	8.0713
TCGA-49-AARE	TCGA-49-AARE-01	LUAD	26.7956
TCGA-49-AARN	TCGA-49-AARN-01	LUAD	15.7621
TCGA-49-AARO	TCGA-49-AARO-01	LUAD	11.8488
TCGA-49-AARQ	TCGA-49-AARQ-01	LUAD	13.7239
TCGA-49-AARR	TCGA-49-AARR-01	LUAD	0.0544
TCGA-4B-A93V	TCGA-4B-A93V-01	LUAD	2.8263
TCGA-50-5049	TCGA-50-5049-01	LUAD	16.6046
TCGA-50-5066	TCGA-50-5066-01	LUAD	5.9516
TCGA-50-5931	TCGA-50-5931-01	LUAD	5.9244
TCGA-50-5935	TCGA-50-5935-01	LUAD	2.011
TCGA-50-5939	TCGA-50-5939-01	LUAD	1.549
TCGA-50-5942	TCGA-50-5942-01	LUAD	1.2229
TCGA-50-5944	TCGA-50-5944-01	LUAD	1.1686
TCGA-50-5946	TCGA-50-5946-01	LUAD	12.6912
TCGA-50-6590	TCGA-50-6590-01	LUAD	18.3439
TCGA-50-6592	TCGA-50-6592-01	LUAD	5.87
TCGA-50-6597	TCGA-50-6597-01	LUAD	0.924
TCGA-50-6673	TCGA-50-6673-01	LUAD	1.2229
TCGA-50-7109	TCGA-50-7109-01	LUAD	4.9732
TCGA-50-8457	TCGA-50-8457-01	LUAD	1.0327
TCGA-50-8460	TCGA-50-8460-01	LUAD	0.7338
TCGA-55-1592	TCGA-55-1592-01	LUAD	11.3053
TCGA-55-1595	TCGA-55-1595-01	LUAD	6.2233
TCGA-55-6543	TCGA-55-6543-01	LUAD	0.5163
TCGA-55-6642	TCGA-55-6642-01	LUAD	2.31
TCGA-55-6969	TCGA-55-6969-01	LUAD	8.3431
TCGA-55-6971	TCGA-55-6971-01	LUAD	1.7121
TCGA-55-6972	TCGA-55-6972-01	LUAD	5.2993
TCGA-55-6980	TCGA-55-6980-01	LUAD	0.3533
TCGA-55-6985	TCGA-55-6985-01	LUAD	9.0768
TCGA-55-6986	TCGA-55-6986-01	LUAD	0.3805
TCGA-55-6987	TCGA-55-6987-01	LUAD	4.321
TCGA-55-7281	TCGA-55-7281-01	LUAD	9.0225
TCGA-55-7570	TCGA-55-7570-01	LUAD	7.5821
TCGA-55-7573	TCGA-55-7573-01	LUAD	1.087
TCGA-55-7574	TCGA-55-7574-01	LUAD	5.4352
TCGA-55-7576	TCGA-55-7576-01	LUAD	8.18
TCGA-55-7724	TCGA-55-7724-01	LUAD	4.7286
TCGA-55-7725	TCGA-55-7725-01	LUAD	2.3371
TCGA-55-7726	TCGA-55-7726-01	LUAD	2.2013
TCGA-55-7728	TCGA-55-7728-01	LUAD	1.9295
TCGA-55-7815	TCGA-55-7815-01	LUAD	2.8535
TCGA-55-7903	TCGA-55-7903-01	LUAD	2.9622
TCGA-55-7911	TCGA-55-7911-01	LUAD	4.5928
TCGA-55-7913	TCGA-55-7913-01	LUAD	6.8756
TCGA-55-7995	TCGA-55-7995-01	LUAD	13.887
TCGA-55-8085	TCGA-55-8085-01	LUAD	4.9189
TCGA-55-8087	TCGA-55-8087-01	LUAD	0.7338
TCGA-55-8089	TCGA-55-8089-01	LUAD	23.5073
TCGA-55-8090	TCGA-55-8090-01	LUAD	1.6849
TCGA-55-8091	TCGA-55-8091-01	LUAD	0.6794
TCGA-55-8096	TCGA-55-8096-01	LUAD	2.935
TCGA-55-8097	TCGA-55-8097-01	LUAD	2.31
TCGA-55-8203	TCGA-55-8203-01	LUAD	8.7235
TCGA-55-8204	TCGA-55-8204-01	LUAD	3.9949
TCGA-55-8206	TCGA-55-8206-01	LUAD	0.6251
TCGA-55-8207	TCGA-55-8207-01	LUAD	6.2777
TCGA-55-8208	TCGA-55-8208-01	LUAD	7.1745
TCGA-55-8299	TCGA-55-8299-01	LUAD	4.2938
TCGA-55-8301	TCGA-55-8301-01	LUAD	5.7885
TCGA-55-8302	TCGA-55-8302-01	LUAD	13.5337
TCGA-55-8507	TCGA-55-8507-01	LUAD	19.4581
TCGA-55-8510	TCGA-55-8510-01	LUAD	6.0603
TCGA-55-8511	TCGA-55-8511-01	LUAD	11.2781
TCGA-55-8514	TCGA-55-8514-01	LUAD	4.9461
TCGA-55-8614	TCGA-55-8614-01	LUAD	4.4569
TCGA-55-8616	TCGA-55-8616-01	LUAD	9.5388
TCGA-55-8621	TCGA-55-8621-01	LUAD	1.4947
TCGA-55-A491	TCGA-55-A491-01	LUAD	7.3647
TCGA-55-A492	TCGA-55-A492-01	LUAD	5.7342
TCGA-55-A493	TCGA-55-A493-01	LUAD	5.1635
TCGA-55-A494	TCGA-55-A494-01	LUAD	4.6199
TCGA-55-A4DF	TCGA-55-A4DF-01	LUAD	14.5936
TCGA-55-A4DG	TCGA-55-A4DG-01	LUAD	14.0229
TCGA-55-A57B	TCGA-55-A57B-01	LUAD	0.8968
TCGA-62-A46O	TCGA-62-A46O-01	LUAD	17.3384
TCGA-62-A46P	TCGA-62-A46P-01	LUAD	5.3537
TCGA-62-A46R	TCGA-62-A46R-01	LUAD	3.7231
TCGA-62-A46S	TCGA-62-A46S-01	LUAD	2.6089
TCGA-62-A46V	TCGA-62-A46V-01	LUAD	1.1414
TCGA-62-A470	TCGA-62-A470-01	LUAD	2.2284
TCGA-64-1676	TCGA-64-1676-01	LUAD	12.0118
TCGA-64-1681	TCGA-64-1681-01	LUAD	1.5762
TCGA-64-5774	TCGA-64-5774-01	LUAD	2.9622
TCGA-64-5778	TCGA-64-5778-01	LUAD	9.4845
TCGA-64-5781	TCGA-64-5781-01	LUAD	21.9039
TCGA-67-3771	TCGA-67-3771-01	LUAD	20.681
TCGA-67-3772	TCGA-67-3772-01	LUAD	0
TCGA-67-3773	TCGA-67-3773-01	LUAD	2.0926
TCGA-67-3774	TCGA-67-3774-01	LUAD	2.0926
TCGA-67-6215	TCGA-67-6215-01	LUAD	2.3371
TCGA-67-6216	TCGA-67-6216-01	LUAD	0.7881
TCGA-69-7761	TCGA-69-7761-01	LUAD	0.5979
TCGA-69-7763	TCGA-69-7763-01	LUAD	1.4675
TCGA-69-7764	TCGA-69-7764-01	LUAD	1.8208
TCGA-69-7973	TCGA-69-7973-01	LUAD	5.2993
TCGA-69-7979	TCGA-69-7979-01	LUAD	28.4806
TCGA-69-7980	TCGA-69-7980-01	LUAD	16.1698
TCGA-69-8255	TCGA-69-8255-01	LUAD	5.9516
TCGA-71-6725	TCGA-71-6725-01	LUAD	1.1142
TCGA-73-4658	TCGA-73-4658-01	LUAD	6.9027
TCGA-73-4662	TCGA-73-4662-01	LUAD	4.5384
TCGA-73-7498	TCGA-73-7498-01	LUAD	2.2284
TCGA-73-7499	TCGA-73-7499-01	LUAD	1.5219
TCGA-75-5122	TCGA-75-5122-01	LUAD	2.7991
TCGA-75-5146	TCGA-75-5146-01	LUAD	3.696
TCGA-75-5147	TCGA-75-5147-01	LUAD	0.924
TCGA-75-6205	TCGA-75-6205-01	LUAD	1.0599
TCGA-75-6206	TCGA-75-6206-01	LUAD	1.848
TCGA-75-6211	TCGA-75-6211-01	LUAD	6.8756
TCGA-75-7025	TCGA-75-7025-01	LUAD	0.5435
TCGA-75-7027	TCGA-75-7027-01	LUAD	4.6743
TCGA-75-7031	TCGA-75-7031-01	LUAD	4.1579
TCGA-78-7152	TCGA-78-7152-01	LUAD	4.1579
TCGA-78-7153	TCGA-78-7153-01	LUAD	2.5546
TCGA-78-7155	TCGA-78-7155-01	LUAD	30.5188
TCGA-78-7159	TCGA-78-7159-01	LUAD	6.1146
TCGA-78-7162	TCGA-78-7162-01	LUAD	1.7664
TCGA-78-7163	TCGA-78-7163-01	LUAD	0.5163
TCGA-78-7535	TCGA-78-7535-01	LUAD	3.2883
TCGA-78-7537	TCGA-78-7537-01	LUAD	2.935
TCGA-78-7540	TCGA-78-7540-01	LUAD	0.5707
TCGA-78-7542	TCGA-78-7542-01	LUAD	7.5006
TCGA-78-7633	TCGA-78-7633-01	LUAD	2.0654
TCGA-78-8655	TCGA-78-8655-01	LUAD	1.9839
TCGA-78-8662	TCGA-78-8662-01	LUAD	22.1485
TCGA-80-5608	TCGA-80-5608-01	LUAD	3.2883
TCGA-80-5611	TCGA-80-5611-01	LUAD	4.4841
TCGA-83-5908	TCGA-83-5908-01	LUAD	4.5384
TCGA-86-7953	TCGA-86-7953-01	LUAD	1.087
TCGA-86-7954	TCGA-86-7954-01	LUAD	4.1579
TCGA-86-7955	TCGA-86-7955-01	LUAD	6.169
TCGA-86-8073	TCGA-86-8073-01	LUAD	29.2958
TCGA-86-8075	TCGA-86-8075-01	LUAD	1.1142
TCGA-86-8076	TCGA-86-8076-01	LUAD	1.3588
TCGA-86-8281	TCGA-86-8281-01	LUAD	4.7286
TCGA-86-8358	TCGA-86-8358-01	LUAD	20.6267
TCGA-86-8585	TCGA-86-8585-01	LUAD	11.7129
TCGA-86-8668	TCGA-86-8668-01	LUAD	0.7609
TCGA-86-8669	TCGA-86-8669-01	LUAD	2.7448
TCGA-86-8673	TCGA-86-8673-01	LUAD	9.5388
TCGA-86-A456	TCGA-86-A456-01	LUAD	7.0114
TCGA-86-A4P7	TCGA-86-A4P7-01	LUAD	1.386
TCGA-91-6828	TCGA-91-6828-01	LUAD	5.8157
TCGA-91-6829	TCGA-91-6829-01	LUAD	12.4467
TCGA-91-6831	TCGA-91-6831-01	LUAD	5.87
TCGA-91-6835	TCGA-91-6835-01	LUAD	1.6849
TCGA-91-6836	TCGA-91-6836-01	LUAD	8.9138
TCGA-91-6840	TCGA-91-6840-01	LUAD	2.3371
TCGA-91-6847	TCGA-91-6847-01	LUAD	1.3588
TCGA-91-8496	TCGA-91-8496-01	LUAD	0.5707
TCGA-91-8497	TCGA-91-8497-01	LUAD	0.8696
TCGA-91-8499	TCGA-91-8499-01	LUAD	6.2505
TCGA-93-7347	TCGA-93-7347-01	LUAD	2.3915
TCGA-93-7348	TCGA-93-7348-01	LUAD	2.2556
TCGA-93-8067	TCGA-93-8067-01	LUAD	9.8649
TCGA-93-A4JO	TCGA-93-A4JO-01	LUAD	1.1686
TCGA-93-A4JQ	TCGA-93-A4JQ-01	LUAD	2.3915
TCGA-95-7043	TCGA-95-7043-01	LUAD	22.2572
TCGA-95-7944	TCGA-95-7944-01	LUAD	4.5384
TCGA-95-7947	TCGA-95-7947-01	LUAD	10.4628
TCGA-95-7948	TCGA-95-7948-01	LUAD	3.0709
TCGA-95-8039	TCGA-95-8039-01	LUAD	2.011
TCGA-97-7546	TCGA-97-7546-01	LUAD	5.4896
TCGA-97-7547	TCGA-97-7547-01	LUAD	3.5329
TCGA-97-7552	TCGA-97-7552-01	LUAD	0.6794
TCGA-97-7553	TCGA-97-7553-01	LUAD	0.8425
TCGA-97-7937	TCGA-97-7937-01	LUAD	9.566
TCGA-97-7938	TCGA-97-7938-01	LUAD	7.9898
TCGA-97-7941	TCGA-97-7941-01	LUAD	1.848
TCGA-97-8172	TCGA-97-8172-01	LUAD	5.2178
TCGA-97-8175	TCGA-97-8175-01	LUAD	0.5707
TCGA-97-8177	TCGA-97-8177-01	LUAD	0.7881
TCGA-97-8179	TCGA-97-8179-01	LUAD	3.397
TCGA-97-8552	TCGA-97-8552-01	LUAD	0.4076
TCGA-97-A4LX	TCGA-97-A4LX-01	LUAD	3.3427
TCGA-97-A4M0	TCGA-97-A4M0-01	LUAD	7.7995
TCGA-97-A4M1	TCGA-97-A4M1-01	LUAD	1.0055
TCGA-97-A4M2	TCGA-97-A4M2-01	LUAD	0.6522
TCGA-97-A4M3	TCGA-97-A4M3-01	LUAD	4.4297
TCGA-97-A4M5	TCGA-97-A4M5-01	LUAD	2.935
TCGA-97-A4M6	TCGA-97-A4M6-01	LUAD	0.6522
TCGA-97-A4M7	TCGA-97-A4M7-01	LUAD	6.1418
TCGA-99-8028	TCGA-99-8028-01	LUAD	8.3159
TCGA-99-8032	TCGA-99-8032-01	LUAD	7.8267
TCGA-99-AA5R	TCGA-99-AA5R-01	LUAD	1.1686
TCGA-J2-A4AD	TCGA-J2-A4AD-01	LUAD	6.5766
TCGA-J2-A4AE	TCGA-J2-A4AE-01	LUAD	0.8968
TCGA-J2-A4AG	TCGA-J2-A4AG-01	LUAD	1.6306
TCGA-L4-A4E5	TCGA-L4-A4E5-01	LUAD	6.1962
TCGA-L4-A4E6	TCGA-L4-A4E6-01	LUAD	0.2446
TCGA-L9-A443	TCGA-L9-A443-01	LUAD	5.1906
TCGA-L9-A444	TCGA-L9-A444-01	LUAD	10.6802
TCGA-L9-A8F4	TCGA-L9-A8F4-01	LUAD	15.1643
TCGA-MN-A4N4	TCGA-MN-A4N4-01	LUAD	29.3774
TCGA-MN-A4N5	TCGA-MN-A4N5-01	LUAD	8.8051
TCGA-MP-A4SV	TCGA-MP-A4SV-01	LUAD	6.8212
TCGA-MP-A4TA	TCGA-MP-A4TA-01	LUAD	6.6038
TCGA-MP-A4TH	TCGA-MP-A4TH-01	LUAD	2.31
TCGA-MP-A4TJ	TCGA-MP-A4TJ-01	LUAD	1.7936
TCGA-MP-A5C7	TCGA-MP-A5C7-01	LUAD	1.2501
TCGA-NJ-A4YF	TCGA-NJ-A4YF-01	LUAD	11.6586
TCGA-NJ-A4YG	TCGA-NJ-A4YG-01	LUAD	3.0437
TCGA-NJ-A4YP	TCGA-NJ-A4YP-01	LUAD	9.9193
TCGA-NJ-A4YQ	TCGA-NJ-A4YQ-01	LUAD	21.8496
TCGA-NJ-A55A	TCGA-NJ-A55A-01	LUAD	2.3643
TCGA-NJ-A55R	TCGA-NJ-A55R-01	LUAD	4.8917
TCGA-O1-A52J	TCGA-O1-A52J-01	LUAD	3.397
TCGA-S2-AA1A	TCGA-S2-AA1A-01	LUAD	2.3643
TCGA-18-3406	TCGA-18-3406-01	LUSC	3.8047
TCGA-18-3407	TCGA-18-3407-01	LUSC	1.5219
TCGA-18-3408	TCGA-18-3408-01	LUSC	1.4132
TCGA-18-3412	TCGA-18-3412-01	LUSC	2.4459
TCGA-18-3415	TCGA-18-3415-01	LUSC	3.5872
TCGA-18-3421	TCGA-18-3421-01	LUSC	6.2777
TCGA-18-4721	TCGA-18-4721-01	LUSC	3.3698
TCGA-21-1071	TCGA-21-1071-01	LUSC	3.7775
TCGA-21-1076	TCGA-21-1076-01	LUSC	6.3592
TCGA-21-1080	TCGA-21-1080-01	LUSC	0
TCGA-21-1082	TCGA-21-1082-01	LUSC	7.4734
TCGA-21-5782	TCGA-21-5782-01	LUSC	7.6093
TCGA-21-5783	TCGA-21-5783-01	LUSC	7.9898
TCGA-21-5784	TCGA-21-5784-01	LUSC	4.2395
TCGA-21-5786	TCGA-21-5786-01	LUSC	8.1257
TCGA-22-0944	TCGA-22-0944-01	LUSC	2.3371
TCGA-22-1000	TCGA-22-1000-01	LUSC	1.9567
TCGA-22-1002	TCGA-22-1002-01	LUSC	4.7558
TCGA-22-1005	TCGA-22-1005-01	LUSC	5.2722
TCGA-22-1011	TCGA-22-1011-01	LUSC	2.0926
TCGA-22-1012	TCGA-22-1012-01	LUSC	5.1906
TCGA-22-1016	TCGA-22-1016-01	LUSC	6.6581
TCGA-22-4596	TCGA-22-4596-01	LUSC	2.7991
TCGA-22-4599	TCGA-22-4599-01	LUSC	6.9027
TCGA-22-4605	TCGA-22-4605-01	LUSC	1.848
TCGA-22-4607	TCGA-22-4607-01	LUSC	1.4132
TCGA-22-4609	TCGA-22-4609-01	LUSC	3.7503
TCGA-22-4613	TCGA-22-4613-01	LUSC	12.3651
TCGA-22-5471	TCGA-22-5471-01	LUSC	4.6199
TCGA-22-5472	TCGA-22-5472-01	LUSC	7.3647
TCGA-22-5474	TCGA-22-5474-01	LUSC	1.7664
TCGA-22-5477	TCGA-22-5477-01	LUSC	3.3155
TCGA-22-5478	TCGA-22-5478-01	LUSC	3.3155
TCGA-22-5479	TCGA-22-5479-01	LUSC	9.8378
TCGA-22-5480	TCGA-22-5480-01	LUSC	2.935
TCGA-22-5482	TCGA-22-5482-01	LUSC	3.3427
TCGA-22-5485	TCGA-22-5485-01	LUSC	4.5928
TCGA-22-5489	TCGA-22-5489-01	LUSC	4.8373
TCGA-22-5491	TCGA-22-5491-01	LUSC	6.5223
TCGA-33-4532	TCGA-33-4532-01	LUSC	7.5278
TCGA-33-4533	TCGA-33-4533-01	LUSC	5.8429
TCGA-33-4547	TCGA-33-4547-01	LUSC	3.6688
TCGA-33-4566	TCGA-33-4566-01	LUSC	25.5184
TCGA-33-4582	TCGA-33-4582-01	LUSC	3.6416
TCGA-33-4583	TCGA-33-4583-01	LUSC	10.952
TCGA-33-4587	TCGA-33-4587-01	LUSC	4.2666
TCGA-33-A4WN	TCGA-33-A4WN-01	LUSC	3.8318
TCGA-33-AAS8	TCGA-33-AAS8-01	LUSC	4.9461
TCGA-33-AASB	TCGA-33-AASB-01	LUSC	7.6637
TCGA-33-AASD	TCGA-33-AASD-01	LUSC	7.4734
TCGA-33-AASJ	TCGA-33-AASJ-01	LUSC	3.5601
TCGA-33-AASL	TCGA-33-AASL-01	LUSC	6.4407
TCGA-34-2600	TCGA-34-2600-01	LUSC	8.4789
TCGA-34-2608	TCGA-34-2608-01	LUSC	2.772
TCGA-34-5231	TCGA-34-5231-01	LUSC	12.8815
TCGA-34-5234	TCGA-34-5234-01	LUSC	3.6144
TCGA-34-5241	TCGA-34-5241-01	LUSC	3.6144
TCGA-34-5927	TCGA-34-5927-01	LUSC	5.6798
TCGA-34-5929	TCGA-34-5929-01	LUSC	4.2938
TCGA-37-3789	TCGA-37-3789-01	LUSC	5.5983
TCGA-37-3792	TCGA-37-3792-01	LUSC	17.6916
TCGA-37-4129	TCGA-37-4129-01	LUSC	0.0815
TCGA-37-4130	TCGA-37-4130-01	LUSC	22.3931
TCGA-37-4135	TCGA-37-4135-01	LUSC	6.0331
TCGA-37-4141	TCGA-37-4141-01	LUSC	6.9299
TCGA-39-5011	TCGA-39-5011-01	LUSC	12.7184
TCGA-39-5019	TCGA-39-5019-01	LUSC	3.5601
TCGA-39-5021	TCGA-39-5021-01	LUSC	3.1524
TCGA-39-5022	TCGA-39-5022-01	LUSC	4.4025
TCGA-39-5031	TCGA-39-5031-01	LUSC	12.1749
TCGA-39-5035	TCGA-39-5035-01	LUSC	3.1253
TCGA-39-5036	TCGA-39-5036-01	LUSC	5.1091
TCGA-43-2578	TCGA-43-2578-01	LUSC	6.5766
TCGA-43-3394	TCGA-43-3394-01	LUSC	2.772
TCGA-43-3920	TCGA-43-3920-01	LUSC	5.3809
TCGA-43-6143	TCGA-43-6143-01	LUSC	6.6038
TCGA-43-6770	TCGA-43-6770-01	LUSC	4.6199
TCGA-43-6771	TCGA-43-6771-01	LUSC	4.1036
TCGA-43-7656	TCGA-43-7656-01	LUSC	6.8756
TCGA-43-7657	TCGA-43-7657-01	LUSC	2.6089
TCGA-43-7658	TCGA-43-7658-01	LUSC	4.2395
TCGA-43-8116	TCGA-43-8116-01	LUSC	7.1473
TCGA-43-8118	TCGA-43-8118-01	LUSC	12.4195
TCGA-43-A56U	TCGA-43-A56U-01	LUSC	5.0548
TCGA-46-3765	TCGA-46-3765-01	LUSC	4.4841
TCGA-46-3767	TCGA-46-3767-01	LUSC	2.4459
TCGA-51-4079	TCGA-51-4079-01	LUSC	7.9626
TCGA-52-7622	TCGA-52-7622-01	LUSC	5.2993
TCGA-52-7809	TCGA-52-7809-01	LUSC	4.9461
TCGA-52-7811	TCGA-52-7811-01	LUSC	3.0709
TCGA-56-1622	TCGA-56-1622-01	LUSC	4.1308
TCGA-56-5897	TCGA-56-5897-01	LUSC	1.9023
TCGA-56-5898	TCGA-56-5898-01	LUSC	2.9894
TCGA-56-6545	TCGA-56-6545-01	LUSC	5.6526
TCGA-56-7221	TCGA-56-7221-01	LUSC	5.4896
TCGA-56-7222	TCGA-56-7222-01	LUSC	7.7995
TCGA-56-7580	TCGA-56-7580-01	LUSC	2.6904
TCGA-56-7582	TCGA-56-7582-01	LUSC	3.5057
TCGA-56-7731	TCGA-56-7731-01	LUSC	6.7669
TCGA-56-8083	TCGA-56-8083-01	LUSC	3.1253
TCGA-56-8304	TCGA-56-8304-01	LUSC	4.783
TCGA-56-8305	TCGA-56-8305-01	LUSC	7.4191
TCGA-56-8309	TCGA-56-8309-01	LUSC	2.9622
TCGA-56-8504	TCGA-56-8504-01	LUSC	4.9732
TCGA-56-8622	TCGA-56-8622-01	LUSC	4.3754
TCGA-56-8626	TCGA-56-8626-01	LUSC	4.8645
TCGA-56-8628	TCGA-56-8628-01	LUSC	8.5061
TCGA-56-A4BY	TCGA-56-A4BY-01	LUSC	2.6633
TCGA-56-A4ZJ	TCGA-56-A4ZJ-01	LUSC	2.1469
TCGA-56-A4ZK	TCGA-56-A4ZK-01	LUSC	4.783
TCGA-56-A5DS	TCGA-56-A5DS-01	LUSC	4.3754
TCGA-58-8388	TCGA-58-8388-01	LUSC	3.3698
TCGA-58-8393	TCGA-58-8393-01	LUSC	5.6255
TCGA-58-A46N	TCGA-58-A46N-01	LUSC	3.9405
TCGA-60-2695	TCGA-60-2695-01	LUSC	4.321
TCGA-60-2706	TCGA-60-2706-01	LUSC	0
TCGA-60-2707	TCGA-60-2707-01	LUSC	2.0382
TCGA-60-2709	TCGA-60-2709-01	LUSC	3.1253
TCGA-60-2711	TCGA-60-2711-01	LUSC	2.2556
TCGA-60-2713	TCGA-60-2713-01	LUSC	4.7015
TCGA-60-2719	TCGA-60-2719-01	LUSC	4.2666
TCGA-60-2720	TCGA-60-2720-01	LUSC	8.8322
TCGA-60-2721	TCGA-60-2721-01	LUSC	3.8318
TCGA-60-2723	TCGA-60-2723-01	LUSC	5.7342
TCGA-60-2725	TCGA-60-2725-01	LUSC	2.8263
TCGA-63-5128	TCGA-63-5128-01	LUSC	6.0059
TCGA-63-7020	TCGA-63-7020-01	LUSC	3.7503
TCGA-63-7021	TCGA-63-7021-01	LUSC	5.0276
TCGA-63-7022	TCGA-63-7022-01	LUSC	3.4242
TCGA-63-A5MB	TCGA-63-A5MB-01	LUSC	6.9027
TCGA-63-A5MG	TCGA-63-A5MG-01	LUSC	2.1469
TCGA-63-A5MH	TCGA-63-A5MH-01	LUSC	4.6471
TCGA-63-A5ML	TCGA-63-A5ML-01	LUSC	5.1363
TCGA-63-A5MR	TCGA-63-A5MR-01	LUSC	3.3155
TCGA-63-A5MS	TCGA-63-A5MS-01	LUSC	8.3431
TCGA-63-A5MW	TCGA-63-A5MW-01	LUSC	9.729
TCGA-63-A5MY	TCGA-63-A5MY-01	LUSC	3.3155
TCGA-66-2727	TCGA-66-2727-01	LUSC	4.1036
TCGA-66-2734	TCGA-66-2734-01	LUSC	4.321
TCGA-66-2755	TCGA-66-2755-01	LUSC	4.0764
TCGA-66-2757	TCGA-66-2757-01	LUSC	4.9189
TCGA-66-2758	TCGA-66-2758-01	LUSC	6.4136
TCGA-66-2763	TCGA-66-2763-01	LUSC	8.017
TCGA-66-2765	TCGA-66-2765-01	LUSC	1.9295
TCGA-66-2770	TCGA-66-2770-01	LUSC	4.5112
TCGA-66-2773	TCGA-66-2773-01	LUSC	11.0879
TCGA-66-2777	TCGA-66-2777-01	LUSC	3.397
TCGA-66-2780	TCGA-66-2780-01	LUSC	2.6904
TCGA-66-2781	TCGA-66-2781-01	LUSC	2.772
TCGA-66-2785	TCGA-66-2785-01	LUSC	22.7192
TCGA-66-2786	TCGA-66-2786-01	LUSC	4.6199
TCGA-66-2787	TCGA-66-2787-01	LUSC	9.3486
TCGA-66-2788	TCGA-66-2788-01	LUSC	4.1036
TCGA-68-7757	TCGA-68-7757-01	LUSC	6.4407
TCGA-68-8250	TCGA-68-8250-01	LUSC	6.0331
TCGA-68-8251	TCGA-68-8251-01	LUSC	6.0603
TCGA-68-A59J	TCGA-68-A59J-01	LUSC	7.4463
TCGA-6A-AB49	TCGA-6A-AB49-01	LUSC	8.3159
TCGA-77-7141	TCGA-77-7141-01	LUSC	13.9142
TCGA-77-7142	TCGA-77-7142-01	LUSC	5.0819
TCGA-77-7338	TCGA-77-7338-01	LUSC	2.5274
TCGA-77-7463	TCGA-77-7463-01	LUSC	7.9626
TCGA-77-8008	TCGA-77-8008-01	LUSC	3.2611
TCGA-77-8131	TCGA-77-8131-01	LUSC	1.4403
TCGA-77-8144	TCGA-77-8144-01	LUSC	8.1528
TCGA-77-8153	TCGA-77-8153-01	LUSC	3.3155
TCGA-77-8154	TCGA-77-8154-01	LUSC	4.2395
TCGA-77-8156	TCGA-77-8156-01	LUSC	4.1036
TCGA-77-A5G7	TCGA-77-A5G7-01	LUSC	1.848
TCGA-77-A5GB	TCGA-77-A5GB-01	LUSC	2.5274
TCGA-77-A5GH	TCGA-77-A5GH-01	LUSC	5.5983
TCGA-85-6561	TCGA-85-6561-01	LUSC	5.0004
TCGA-85-7696	TCGA-85-7696-01	LUSC	4.2395
TCGA-85-7698	TCGA-85-7698-01	LUSC	2.6089
TCGA-85-7710	TCGA-85-7710-01	LUSC	3.9134
TCGA-85-7844	TCGA-85-7844-01	LUSC	3.4242
TCGA-85-7950	TCGA-85-7950-01	LUSC	5.408
TCGA-85-8048	TCGA-85-8048-01	LUSC	2.6089
TCGA-85-8049	TCGA-85-8049-01	LUSC	4.2123
TCGA-85-8070	TCGA-85-8070-01	LUSC	4.9461
TCGA-85-8072	TCGA-85-8072-01	LUSC	3.8047
TCGA-85-8287	TCGA-85-8287-01	LUSC	5.4352
TCGA-85-8350	TCGA-85-8350-01	LUSC	5.5168
TCGA-85-8354	TCGA-85-8354-01	LUSC	4.1851
TCGA-85-8355	TCGA-85-8355-01	LUSC	4.4025
TCGA-85-8479	TCGA-85-8479-01	LUSC	2.1197
TCGA-85-8580	TCGA-85-8580-01	LUSC	5.2722
TCGA-85-8582	TCGA-85-8582-01	LUSC	6.631
TCGA-85-8666	TCGA-85-8666-01	LUSC	4.5656
TCGA-85-A4CL	TCGA-85-A4CL-01	LUSC	15.1371
TCGA-85-A4PA	TCGA-85-A4PA-01	LUSC	0.1631
TCGA-85-A4QQ	TCGA-85-A4QQ-01	LUSC	6.169
TCGA-85-A4QR	TCGA-85-A4QR-01	LUSC	4.7558
TCGA-85-A513	TCGA-85-A513-01	LUSC	0.462
TCGA-85-A5B5	TCGA-85-A5B5-01	LUSC	7.7724
TCGA-90-7766	TCGA-90-7766-01	LUSC	2.473
TCGA-90-7964	TCGA-90-7964-01	LUSC	9.7019
TCGA-90-A4ED	TCGA-90-A4ED-01	LUSC	36.4703
TCGA-92-7341	TCGA-92-7341-01	LUSC	3.3698
TCGA-94-7033	TCGA-94-7033-01	LUSC	2.5817
TCGA-94-7557	TCGA-94-7557-01	LUSC	1.9567
TCGA-94-7943	TCGA-94-7943-01	LUSC	3.8318
TCGA-94-A4VJ	TCGA-94-A4VJ-01	LUSC	8.4246
TCGA-96-7545	TCGA-96-7545-01	LUSC	2.3643
TCGA-96-8169	TCGA-96-8169-01	LUSC	3.1524
TCGA-98-7454	TCGA-98-7454-01	LUSC	4.2938
TCGA-98-8021	TCGA-98-8021-01	LUSC	20.4908
TCGA-98-8022	TCGA-98-8022-01	LUSC	4.7286
TCGA-98-A53A	TCGA-98-A53A-01	LUSC	6.6853
TCGA-98-A53B	TCGA-98-A53B-01	LUSC	3.0437
TCGA-98-A53C	TCGA-98-A53C-01	LUSC	0.0272
TCGA-98-A53H	TCGA-98-A53H-01	LUSC	0.6794
TCGA-98-A53J	TCGA-98-A53J-01	LUSC	2.2013
TCGA-L3-A4E7	TCGA-L3-A4E7-01	LUSC	2.0382
TCGA-LA-A446	TCGA-LA-A446-01	LUSC	6.9299
TCGA-MF-A522	TCGA-MF-A522-01	LUSC	10.3269
TCGA-NC-A5HH	TCGA-NC-A5HH-01	LUSC	7.1201
TCGA-NC-A5HI	TCGA-NC-A5HI-01	LUSC	8.2344
TCGA-NC-A5HM	TCGA-NC-A5HM-01	LUSC	5.9787
TCGA-NK-A5CR	TCGA-NK-A5CR-01	LUSC	6.2233
TCGA-NK-A5CT	TCGA-NK-A5CT-01	LUSC	6.7669
TCGA-O2-A52N	TCGA-O2-A52N-01	LUSC	9.9465
TCGA-O2-A52W	TCGA-O2-A52W-01	LUSC	2.1197
TCGA-XC-AA0X	TCGA-XC-AA0X-01	LUSC	3.7503
TCGA-3A-A9IH	TCGA-3A-A9IH-01	PAAD	1.0055
TCGA-3A-A9IX	TCGA-3A-A9IX-01	PAAD	0.5163
TCGA-FB-A5VM	TCGA-FB-A5VM-01	PAAD	0.9512
TCGA-FB-AAQ6	TCGA-FB-AAQ6-01	PAAD	1.2229
TCGA-HZ-8638	TCGA-HZ-8638-01	PAAD	0
TCGA-HZ-A8P1	TCGA-HZ-A8P1-01	PAAD	1.0055
TCGA-IB-7890	TCGA-IB-7890-01	PAAD	1.4132
TCGA-IB-A5SQ	TCGA-IB-A5SQ-01	PAAD	0.8696
TCGA-IB-AAUN	TCGA-IB-AAUN-01	PAAD	0.6522
TCGA-Q3-AA2A	TCGA-Q3-AA2A-01	PAAD	0.4348
TCGA-XN-A8T3	TCGA-XN-A8T3-01	PAAD	0.8696
TCGA-XN-A8T5	TCGA-XN-A8T5-01	PAAD	0.2174
TCGA-AF-2693	TCGA-AF-2693-01	READ	1.5762
TCGA-AG-3726	TCGA-AG-3726-01	READ	0
TCGA-AG-3732	TCGA-AG-3732-01	READ	1.6849
TCGA-AG-3742	TCGA-AG-3742-01	READ	3.1524
TCGA-AG-3878	TCGA-AG-3878-01	READ	0
TCGA-AG-3882	TCGA-AG-3882-01	READ	0
TCGA-AG-3883	TCGA-AG-3883-01	READ	0
TCGA-AG-3890	TCGA-AG-3890-01	READ	0
TCGA-AG-3892	TCGA-AG-3892-01	READ	0
TCGA-AG-3896	TCGA-AG-3896-01	READ	0
TCGA-AG-A002	TCGA-AG-A002-01	READ	0
TCGA-AG-A008	TCGA-AG-A008-01	READ	0
TCGA-AG-A015	TCGA-AG-A015-01	READ	0
TCGA-AG-A02X	TCGA-AG-A02X-01	READ	0
TCGA-AH-6897	TCGA-AH-6897-01	READ	2.2013
TCGA-CI-6623	TCGA-CI-6623-01	READ	1.549
TCGA-CI-6624	TCGA-CI-6624-01	READ	5.5711
TCGA-DC-4749	TCGA-DC-4749-01	READ	1.4947
TCGA-DC-5337	TCGA-DC-5337-01	READ	2.1197
TCGA-DC-6157	TCGA-DC-6157-01	READ	1.6577
TCGA-DC-6158	TCGA-DC-6158-01	READ	1.6034
TCGA-DC-6160	TCGA-DC-6160-01	READ	1.848
TCGA-3M-AB46	TCGA-3M-AB46-01	STAD	3.5057
TCGA-B7-5818	TCGA-B7-5818-01	STAD	7.8267
TCGA-BR-4267	TCGA-BR-4267-01	STAD	1.7936
TCGA-BR-7703	TCGA-BR-7703-01	STAD	14.5392
TCGA-BR-7707	TCGA-BR-7707-01	STAD	28.9154
TCGA-BR-8363	TCGA-BR-8363-01	STAD	26.2793
TCGA-BR-8368	TCGA-BR-8368-01	STAD	19.6483
TCGA-BR-8486	TCGA-BR-8486-01	STAD	1.0055
TCGA-BR-8678	TCGA-BR-8678-01	STAD	2.31
TCGA-BR-8679	TCGA-BR-8679-01	STAD	3.0437
TCGA-BR-A4PE	TCGA-BR-A4PE-01	STAD	4.2938
TCGA-CD-A4MJ	TCGA-CD-A4MJ-01	STAD	14.5936
TCGA-CG-4304	TCGA-CG-4304-01	STAD	1.3316
TCGA-CG-4436	TCGA-CG-4436-01	STAD	3.6416
TCGA-CG-4442	TCGA-CG-4442-01	STAD	31.3069
TCGA-CG-4443	TCGA-CG-4443-01	STAD	1.7664
TCGA-CG-4466	TCGA-CG-4466-01	STAD	3.8862
TCGA-CG-4477	TCGA-CG-4477-01	STAD	2.5546
TCGA-CG-5720	TCGA-CG-5720-01	STAD	1.5762
TCGA-CG-5726	TCGA-CG-5726-01	STAD	27.0131
TCGA-D7-6522	TCGA-D7-6522-01	STAD	0.9512
TCGA-D7-6528	TCGA-D7-6528-01	STAD	7.3376
TCGA-D7-6822	TCGA-D7-6822-01	STAD	5.6255
TCGA-D7-8578	TCGA-D7-8578-01	STAD	1.087
TCGA-D7-A6F0	TCGA-D7-A6F0-01	STAD	2.473
TCGA-D7-A6F2	TCGA-D7-A6F2-01	STAD	1.6306
TCGA-F1-6177	TCGA-F1-6177-01	STAD	27.2305
TCGA-F1-6874	TCGA-F1-6874-01	STAD	19.6212
TCGA-F1-6875	TCGA-F1-6875-01	STAD	1.8208
TCGA-FP-7735	TCGA-FP-7735-01	STAD	1.1957
TCGA-FP-8209	TCGA-FP-8209-01	STAD	0
TCGA-HU-8610	TCGA-HU-8610-01	STAD	1.087
TCGA-HU-A4G6	TCGA-HU-A4G6-01	STAD	1.6306
TCGA-HU-A4G9	TCGA-HU-A4G9-01	STAD	16.5774
TCGA-HU-A4GH	TCGA-HU-A4GH-01	STAD	17.7732
TCGA-HU-A4H5	TCGA-HU-A4H5-01	STAD	5.3537
TCGA-HU-A4H8	TCGA-HU-A4H8-01	STAD	23.7791
TCGA-IN-A6RI	TCGA-IN-A6RI-01	STAD	2.1197
TCGA-IN-A6RJ	TCGA-IN-A6RJ-01	STAD	2.5274
TCGA-IN-A6RO	TCGA-IN-A6RO-01	STAD	6.1146
TCGA-IN-A6RS	TCGA-IN-A6RS-01	STAD	1.9567
TCGA-IN-AB1V	TCGA-IN-AB1V-01	STAD	1.1686
TCGA-KB-A6F7	TCGA-KB-A6F7-01	STAD	2.0382
TCGA-RD-A7BW	TCGA-RD-A7BW-01	STAD	1.2229
TCGA-RD-A7C1	TCGA-RD-A7C1-01	STAD	5.8972
TCGA-RD-A8N2	TCGA-RD-A8N2-01	STAD	0
TCGA-SW-A7EA	TCGA-SW-A7EA-01	STAD	12.7999
TCGA-VQ-A8DV	TCGA-VQ-A8DV-01	STAD	1.386
TCGA-VQ-A8PX	TCGA-VQ-A8PX-01	STAD	12.7184
TCGA-VQ-A92D	TCGA-VQ-A92D-01	STAD	2.3915
TCGA-ZA-A8F6	TCGA-ZA-A8F6-01	STAD	0.9512
TCGA-BJ-A0Z3	TCGA-BJ-A0Z3-01	THCA	0.1631
TCGA-BJ-A0ZC	TCGA-BJ-A0ZC-01	THCA	0.1631
TCGA-BJ-A0ZG	TCGA-BJ-A0ZG-01	THCA	0.2174
TCGA-BJ-A0ZJ	TCGA-BJ-A0ZJ-01	THCA	0.0272
TCGA-BJ-A18Y	TCGA-BJ-A18Y-01	THCA	0.1902
TCGA-BJ-A191	TCGA-BJ-A191-01	THCA	0.3805
TCGA-BJ-A28R	TCGA-BJ-A28R-01	THCA	0.1087
TCGA-BJ-A28T	TCGA-BJ-A28T-01	THCA	0.0272
TCGA-BJ-A28X	TCGA-BJ-A28X-01	THCA	0.1087
TCGA-BJ-A2N7	TCGA-BJ-A2N7-01	THCA	0.0544
TCGA-BJ-A2N8	TCGA-BJ-A2N8-01	THCA	0.1902
TCGA-BJ-A2N9	TCGA-BJ-A2N9-01	THCA	0.1631
TCGA-BJ-A2P4	TCGA-BJ-A2P4-01	THCA	0.2446
TCGA-BJ-A3F0	TCGA-BJ-A3F0-01	THCA	0.2718
TCGA-BJ-A3PR	TCGA-BJ-A3PR-01	THCA	0.1631
TCGA-BJ-A45D	TCGA-BJ-A45D-01	THCA	0.1631
TCGA-BJ-A45E	TCGA-BJ-A45E-01	THCA	0.0272
TCGA-BJ-A45F	TCGA-BJ-A45F-01	THCA	0.2174
TCGA-BJ-A45J	TCGA-BJ-A45J-01	THCA	0.1902
TCGA-BJ-A45K	TCGA-BJ-A45K-01	THCA	0.1359
TCGA-CE-A13K	TCGA-CE-A13K-01	THCA	0.1902
TCGA-CE-A27D	TCGA-CE-A27D-01	THCA	0.1087
TCGA-CE-A3MD	TCGA-CE-A3MD-01	THCA	0.1902
TCGA-CE-A481	TCGA-CE-A481-01	THCA	0.2174
TCGA-CE-A482	TCGA-CE-A482-01	THCA	0.0815
TCGA-CE-A483	TCGA-CE-A483-01	THCA	0.0815
TCGA-CE-A484	TCGA-CE-A484-01	THCA	0.3533
TCGA-CE-A485	TCGA-CE-A485-01	THCA	0.1087
TCGA-DE-A0Y2	TCGA-DE-A0Y2-01	THCA	0.3261
TCGA-DE-A2OL	TCGA-DE-A2OL-01	THCA	0.1902
TCGA-DE-A4M9	TCGA-DE-A4M9-01	THCA	0.2174
TCGA-DE-A4MC	TCGA-DE-A4MC-01	THCA	0.2989
TCGA-DE-A69J	TCGA-DE-A69J-01	THCA	0.1902
TCGA-DE-A7U5	TCGA-DE-A7U5-01	THCA	0.1631
TCGA-DJ-A13L	TCGA-DJ-A13L-01	THCA	0.7338
TCGA-DJ-A13M	TCGA-DJ-A13M-01	THCA	0.1359
TCGA-DJ-A13O	TCGA-DJ-A13O-01	THCA	0.1087
TCGA-DJ-A13S	TCGA-DJ-A13S-01	THCA	0.3261
TCGA-DJ-A13T	TCGA-DJ-A13T-01	THCA	0.1631
TCGA-DJ-A13V	TCGA-DJ-A13V-01	THCA	0.1902
TCGA-DJ-A13W	TCGA-DJ-A13W-01	THCA	0.2718
TCGA-DJ-A1QD	TCGA-DJ-A1QD-01	THCA	0.2174
TCGA-DJ-A1QG	TCGA-DJ-A1QG-01	THCA	0.3261
TCGA-DJ-A1QM	TCGA-DJ-A1QM-01	THCA	0.2446
TCGA-DJ-A1QN	TCGA-DJ-A1QN-01	THCA	0.1087
TCGA-DJ-A1QQ	TCGA-DJ-A1QQ-01	THCA	0.2989
TCGA-DJ-A2PN	TCGA-DJ-A2PN-01	THCA	0.1359
TCGA-DJ-A2PO	TCGA-DJ-A2PO-01	THCA	0.1359
TCGA-DJ-A2PQ	TCGA-DJ-A2PQ-01	THCA	0.0815
TCGA-DJ-A2PR	TCGA-DJ-A2PR-01	THCA	0.1631
TCGA-DJ-A2PS	TCGA-DJ-A2PS-01	THCA	0.0815
TCGA-DJ-A2PX	TCGA-DJ-A2PX-01	THCA	0.1087
TCGA-DJ-A2Q1	TCGA-DJ-A2Q1-01	THCA	0.1631
TCGA-DJ-A2Q6	TCGA-DJ-A2Q6-01	THCA	0.0544
TCGA-DJ-A3UK	TCGA-DJ-A3UK-01	THCA	0.1087
TCGA-DJ-A3UM	TCGA-DJ-A3UM-01	THCA	0.0815
TCGA-DJ-A3UN	TCGA-DJ-A3UN-01	THCA	0.3805
TCGA-DJ-A3UP	TCGA-DJ-A3UP-01	THCA	0.2446
TCGA-DJ-A3US	TCGA-DJ-A3US-01	THCA	0.1902
TCGA-DJ-A3UT	TCGA-DJ-A3UT-01	THCA	0.2174
TCGA-DJ-A3UW	TCGA-DJ-A3UW-01	THCA	0.1087
TCGA-DJ-A3UX	TCGA-DJ-A3UX-01	THCA	0.1631
TCGA-DJ-A3UY	TCGA-DJ-A3UY-01	THCA	0.0272
TCGA-DJ-A3V2	TCGA-DJ-A3V2-01	THCA	0.0815
TCGA-DJ-A3V8	TCGA-DJ-A3V8-01	THCA	0.2174
TCGA-DJ-A3VA	TCGA-DJ-A3VA-01	THCA	0.1631
TCGA-DJ-A3VD	TCGA-DJ-A3VD-01	THCA	0.1359
TCGA-DJ-A3VE	TCGA-DJ-A3VE-01	THCA	0.2174
TCGA-DJ-A3VG	TCGA-DJ-A3VG-01	THCA	0.2989
TCGA-DJ-A3VJ	TCGA-DJ-A3VJ-01	THCA	0.1631
TCGA-DJ-A3VL	TCGA-DJ-A3VL-01	THCA	0.1359
TCGA-DJ-A4UL	TCGA-DJ-A4UL-01	THCA	0.1631
TCGA-DJ-A4UP	TCGA-DJ-A4UP-01	THCA	0.0815
TCGA-DJ-A4UT	TCGA-DJ-A4UT-01	THCA	0.5707
TCGA-DJ-A4UW	TCGA-DJ-A4UW-01	THCA	0.1359
TCGA-DJ-A4V0	TCGA-DJ-A4V0-01	THCA	0.1087
TCGA-DJ-A4V2	TCGA-DJ-A4V2-01	THCA	0.1359
TCGA-DJ-A4V4	TCGA-DJ-A4V4-01	THCA	0.4348
TCGA-DO-A1JZ	TCGA-DO-A1JZ-01	THCA	0.1359
TCGA-DO-A1K0	TCGA-DO-A1K0-01	THCA	0.1359
TCGA-E3-A3DY	TCGA-E3-A3DY-01	THCA	0.2446
TCGA-E3-A3E0	TCGA-E3-A3E0-01	THCA	0.1631
TCGA-E3-A3E1	TCGA-E3-A3E1-01	THCA	0.3261
TCGA-E3-A3E2	TCGA-E3-A3E2-01	THCA	0.0815
TCGA-E8-A2EA	TCGA-E8-A2EA-01	THCA	0.2989
TCGA-E8-A413	TCGA-E8-A413-01	THCA	0.0815
TCGA-E8-A415	TCGA-E8-A415-01	THCA	0.1902
TCGA-E8-A416	TCGA-E8-A416-01	THCA	0
TCGA-E8-A417	TCGA-E8-A417-01	THCA	0.462
TCGA-E8-A419	TCGA-E8-A419-01	THCA	0.1631
TCGA-E8-A433	TCGA-E8-A433-01	THCA	0.3261
TCGA-E8-A434	TCGA-E8-A434-01	THCA	0.0544
TCGA-E8-A437	TCGA-E8-A437-01	THCA	0.3261
TCGA-E8-A438	TCGA-E8-A438-01	THCA	0.1359
TCGA-E8-A44K	TCGA-E8-A44K-01	THCA	0.1902
TCGA-E8-A44M	TCGA-E8-A44M-01	THCA	0.0544
TCGA-EL-A3CV	TCGA-EL-A3CV-01	THCA	0.1631
TCGA-EL-A3CX	TCGA-EL-A3CX-01	THCA	0.1902
TCGA-EL-A3CY	TCGA-EL-A3CY-01	THCA	0.0544
TCGA-EL-A3CZ	TCGA-EL-A3CZ-01	THCA	0.1359
TCGA-EL-A3D1	TCGA-EL-A3D1-01	THCA	0.1631
TCGA-EL-A3GO	TCGA-EL-A3GO-01	THCA	0.1902
TCGA-EL-A3GQ	TCGA-EL-A3GQ-01	THCA	0.2718
TCGA-EL-A3GR	TCGA-EL-A3GR-01	THCA	0.2446
TCGA-EL-A3GS	TCGA-EL-A3GS-01	THCA	0.2446
TCGA-EL-A3GW	TCGA-EL-A3GW-01	THCA	0.1631
TCGA-EL-A3GX	TCGA-EL-A3GX-01	THCA	0.2174
TCGA-EL-A3GZ	TCGA-EL-A3GZ-01	THCA	0.1359
TCGA-EL-A3H1	TCGA-EL-A3H1-01	THCA	0.4348
TCGA-EL-A3H3	TCGA-EL-A3H3-01	THCA	0.0272
TCGA-EL-A3H7	TCGA-EL-A3H7-01	THCA	0.462
TCGA-EL-A3H8	TCGA-EL-A3H8-01	THCA	0.1359
TCGA-EL-A3N2	TCGA-EL-A3N2-01	THCA	0.2446
TCGA-EL-A3T1	TCGA-EL-A3T1-01	THCA	0.3261
TCGA-EL-A3T6	TCGA-EL-A3T6-01	THCA	0.1359
TCGA-EL-A3T8	TCGA-EL-A3T8-01	THCA	0.2446
TCGA-EL-A3TA	TCGA-EL-A3TA-01	THCA	0.1087
TCGA-EL-A3ZG	TCGA-EL-A3ZG-01	THCA	0.0815
TCGA-EL-A3ZH	TCGA-EL-A3ZH-01	THCA	0.1631
TCGA-EL-A3ZK	TCGA-EL-A3ZK-01	THCA	0.2446
TCGA-EL-A3ZL	TCGA-EL-A3ZL-01	THCA	0.1902
TCGA-EL-A3ZN	TCGA-EL-A3ZN-01	THCA	0
TCGA-EL-A3ZP	TCGA-EL-A3ZP-01	THCA	0.0815
TCGA-EL-A3ZS	TCGA-EL-A3ZS-01	THCA	0.1087
TCGA-EL-A3ZT	TCGA-EL-A3ZT-01	THCA	0.2718
TCGA-EL-A4JV	TCGA-EL-A4JV-01	THCA	0.1902
TCGA-EL-A4JW	TCGA-EL-A4JW-01	THCA	0.1359
TCGA-EL-A4JX	TCGA-EL-A4JX-01	THCA	0.1902
TCGA-EL-A4K0	TCGA-EL-A4K0-01	THCA	0.2446
TCGA-EL-A4K2	TCGA-EL-A4K2-01	THCA	0.2446
TCGA-EL-A4K4	TCGA-EL-A4K4-01	THCA	0.1631
TCGA-EL-A4KD	TCGA-EL-A4KD-01	THCA	0.2174
TCGA-EL-A4KG	TCGA-EL-A4KG-01	THCA	0.5979
TCGA-EL-A4KH	TCGA-EL-A4KH-01	THCA	0.1087
TCGA-EM-A1CS	TCGA-EM-A1CS-01	THCA	0.1087
TCGA-EM-A1CU	TCGA-EM-A1CU-01	THCA	0.3533
TCGA-EM-A1CV	TCGA-EM-A1CV-01	THCA	0.1359
TCGA-EM-A1CW	TCGA-EM-A1CW-01	THCA	0.1902
TCGA-EM-A22L	TCGA-EM-A22L-01	THCA	0.2174
TCGA-EM-A22M	TCGA-EM-A22M-01	THCA	0.2989
TCGA-EM-A22N	TCGA-EM-A22N-01	THCA	0.1902
TCGA-EM-A22Q	TCGA-EM-A22Q-01	THCA	0.1631
TCGA-EM-A2CJ	TCGA-EM-A2CJ-01	THCA	0.2446
TCGA-EM-A2CK	TCGA-EM-A2CK-01	THCA	0.2446
TCGA-EM-A2CL	TCGA-EM-A2CL-01	THCA	0.1087
TCGA-EM-A2CP	TCGA-EM-A2CP-01	THCA	0.0272
TCGA-EM-A2CQ	TCGA-EM-A2CQ-01	THCA	0.1087
TCGA-EM-A2CT	TCGA-EM-A2CT-01	THCA	0.0544
TCGA-EM-A2OW	TCGA-EM-A2OW-01	THCA	0.2446
TCGA-EM-A2OZ	TCGA-EM-A2OZ-01	THCA	0.2989
TCGA-EM-A2P0	TCGA-EM-A2P0-01	THCA	0.0815
TCGA-EM-A2P1	TCGA-EM-A2P1-01	THCA	0.1087
TCGA-EM-A2P3	TCGA-EM-A2P3-01	THCA	0.2174
TCGA-EM-A3AJ	TCGA-EM-A3AJ-01	THCA	0.0815
TCGA-EM-A3AK	TCGA-EM-A3AK-01	THCA	0.1359
TCGA-EM-A3AL	TCGA-EM-A3AL-01	THCA	0.2174
TCGA-EM-A3AN	TCGA-EM-A3AN-01	THCA	0.1631
TCGA-EM-A3AP	TCGA-EM-A3AP-01	THCA	0.2446
TCGA-EM-A3AQ	TCGA-EM-A3AQ-01	THCA	0.2174
TCGA-EM-A3AR	TCGA-EM-A3AR-01	THCA	0.0815
TCGA-EM-A3FJ	TCGA-EM-A3FJ-01	THCA	0.0544
TCGA-EM-A3FK	TCGA-EM-A3FK-01	THCA	0.1631
TCGA-EM-A3FL	TCGA-EM-A3FL-01	THCA	0.1902
TCGA-EM-A3FN	TCGA-EM-A3FN-01	THCA	0.3533
TCGA-EM-A3FO	TCGA-EM-A3FO-01	THCA	0.1087
TCGA-EM-A3FQ	TCGA-EM-A3FQ-01	THCA	0.0544
TCGA-EM-A3O8	TCGA-EM-A3O8-01	THCA	0.0815
TCGA-EM-A3O9	TCGA-EM-A3O9-01	THCA	0.1902
TCGA-EM-A3OB	TCGA-EM-A3OB-01	THCA	0.1631
TCGA-EM-A3SU	TCGA-EM-A3SU-01	THCA	0.2446
TCGA-EM-A3SX	TCGA-EM-A3SX-01	THCA	0.6251
TCGA-EM-A3SY	TCGA-EM-A3SY-01	THCA	0.2718
TCGA-EM-A3SZ	TCGA-EM-A3SZ-01	THCA	0.462
TCGA-EM-A4FF	TCGA-EM-A4FF-01	THCA	0.1902
TCGA-EM-A4FK	TCGA-EM-A4FK-01	THCA	0.1359
TCGA-EM-A4FO	TCGA-EM-A4FO-01	THCA	0.2989
TCGA-EM-A4FQ	TCGA-EM-A4FQ-01	THCA	0.1902
TCGA-EM-A4FR	TCGA-EM-A4FR-01	THCA	0.1359
TCGA-EM-A4FU	TCGA-EM-A4FU-01	THCA	0.1087
TCGA-EM-A4FV	TCGA-EM-A4FV-01	THCA	0.5163
TCGA-EM-A4G1	TCGA-EM-A4G1-01	THCA	0.0544
TCGA-ET-A25I	TCGA-ET-A25I-01	THCA	0.3261
TCGA-ET-A25J	TCGA-ET-A25J-01	THCA	0.1359
TCGA-ET-A25K	TCGA-ET-A25K-01	THCA	0.0815
TCGA-ET-A25O	TCGA-ET-A25O-01	THCA	0.1631
TCGA-ET-A2MX	TCGA-ET-A2MX-01	THCA	0.2174
TCGA-ET-A2MY	TCGA-ET-A2MY-01	THCA	1.2501
TCGA-ET-A2MZ	TCGA-ET-A2MZ-01	THCA	0.0815
TCGA-ET-A2N3	TCGA-ET-A2N3-01	THCA	0.1631
TCGA-ET-A39I	TCGA-ET-A39I-01	THCA	0.1902
TCGA-ET-A39J	TCGA-ET-A39J-01	THCA	0.1359
TCGA-ET-A39L	TCGA-ET-A39L-01	THCA	0.0272
TCGA-ET-A39M	TCGA-ET-A39M-01	THCA	0.2174
TCGA-ET-A39N	TCGA-ET-A39N-01	THCA	0.1631
TCGA-ET-A39O	TCGA-ET-A39O-01	THCA	0.1631
TCGA-ET-A39R	TCGA-ET-A39R-01	THCA	0.1087
TCGA-ET-A39S	TCGA-ET-A39S-01	THCA	0.0815
TCGA-ET-A3BN	TCGA-ET-A3BN-01	THCA	0.1359
TCGA-ET-A3BO	TCGA-ET-A3BO-01	THCA	0.1359
TCGA-ET-A3BP	TCGA-ET-A3BP-01	THCA	0.0815
TCGA-ET-A3BQ	TCGA-ET-A3BQ-01	THCA	0.2718
TCGA-ET-A3BS	TCGA-ET-A3BS-01	THCA	0.1359
TCGA-ET-A3BU	TCGA-ET-A3BU-01	THCA	0.0815
TCGA-ET-A3BW	TCGA-ET-A3BW-01	THCA	0.1359
TCGA-ET-A3BX	TCGA-ET-A3BX-01	THCA	0.1631
TCGA-ET-A3DO	TCGA-ET-A3DO-01	THCA	0.2989
TCGA-ET-A3DP	TCGA-ET-A3DP-01	THCA	0.2446
TCGA-ET-A3DQ	TCGA-ET-A3DQ-01	THCA	0.0815
TCGA-ET-A3DR	TCGA-ET-A3DR-01	THCA	0.2989
TCGA-ET-A3DS	TCGA-ET-A3DS-01	THCA	0.1359
TCGA-ET-A3DT	TCGA-ET-A3DT-01	THCA	0.0544
TCGA-ET-A3DU	TCGA-ET-A3DU-01	THCA	0.2989
TCGA-ET-A40P	TCGA-ET-A40P-01	THCA	0.2446
TCGA-ET-A40Q	TCGA-ET-A40Q-01	THCA	0.2446
TCGA-ET-A40T	TCGA-ET-A40T-01	THCA	0.1359
TCGA-FE-A230	TCGA-FE-A230-01	THCA	0.1087
TCGA-FE-A232	TCGA-FE-A232-01	THCA	0.2174
TCGA-FE-A233	TCGA-FE-A233-01	THCA	0.2446
TCGA-FE-A234	TCGA-FE-A234-01	THCA	0.1359
TCGA-FE-A235	TCGA-FE-A235-01	THCA	0.2989
TCGA-FE-A236	TCGA-FE-A236-01	THCA	0.1631
TCGA-FE-A237	TCGA-FE-A237-01	THCA	0.1359
TCGA-FE-A23A	TCGA-FE-A23A-01	THCA	0.1631
TCGA-FE-A3PB	TCGA-FE-A3PB-01	THCA	0.0815
TCGA-FE-A3PC	TCGA-FE-A3PC-01	THCA	0.462
TCGA-FE-A3PD	TCGA-FE-A3PD-01	THCA	0.1902
TCGA-FK-A3S3	TCGA-FK-A3S3-01	THCA	0.1359
TCGA-FK-A3SB	TCGA-FK-A3SB-01	THCA	0.1359
TCGA-FK-A3SD	TCGA-FK-A3SD-01	THCA	0.3261
TCGA-FK-A3SE	TCGA-FK-A3SE-01	THCA	0.0544
TCGA-FK-A3SG	TCGA-FK-A3SG-01	THCA	0.1631
TCGA-FY-A3BL	TCGA-FY-A3BL-01	THCA	0.1902
TCGA-FY-A3I4	TCGA-FY-A3I4-01	THCA	0.0815
TCGA-FY-A3ON	TCGA-FY-A3ON-01	THCA	0.1359
TCGA-FY-A3R9	TCGA-FY-A3R9-01	THCA	0.3533
TCGA-FY-A3RA	TCGA-FY-A3RA-01	THCA	0.0815
TCGA-FY-A3WA	TCGA-FY-A3WA-01	THCA	0.1087
TCGA-FY-A40K	TCGA-FY-A40K-01	THCA	0.1359
TCGA-FY-A40M	TCGA-FY-A40M-01	THCA	0.2446
TCGA-FY-A40N	TCGA-FY-A40N-01	THCA	0.0544
TCGA-GE-A2C6	TCGA-GE-A2C6-01	THCA	0.0815
TCGA-H2-A2K9	TCGA-H2-A2K9-01	THCA	0.2446
TCGA-H2-A3RH	TCGA-H2-A3RH-01	THCA	0.2174
TCGA-H2-A3RI	TCGA-H2-A3RI-01	THCA	0.0815
TCGA-H2-A421	TCGA-H2-A421-01	THCA	0.462
TCGA-H2-A422	TCGA-H2-A422-01	THCA	0.2718
TCGA-IM-A3EB	TCGA-IM-A3EB-01	THCA	0.1902
TCGA-IM-A3ED	TCGA-IM-A3ED-01	THCA	0.0815
TCGA-IM-A3U3	TCGA-IM-A3U3-01	THCA	0.5707
TCGA-IM-A41Y	TCGA-IM-A41Y-01	THCA	0.5979
TCGA-IM-A420	TCGA-IM-A420-01	THCA	0.1087
TCGA-IM-A4EB	TCGA-IM-A4EB-01	THCA	0.2446
TCGA-J8-A3O0	TCGA-J8-A3O0-01	THCA	0.2174
TCGA-J8-A3O1	TCGA-J8-A3O1-01	THCA	0.2989
TCGA-J8-A3O2	TCGA-J8-A3O2-01	THCA	0.1902
TCGA-J8-A3YE	TCGA-J8-A3YE-01	THCA	0.2174
TCGA-J8-A3YH	TCGA-J8-A3YH-01	THCA	0.1359
TCGA-KS-A41F	TCGA-KS-A41F-01	THCA	0.2446
TCGA-KS-A41I	TCGA-KS-A41I-01	THCA	0.2718
TCGA-KS-A41J	TCGA-KS-A41J-01	THCA	0.1902
TCGA-KS-A41L	TCGA-KS-A41L-01	THCA	0.1902
TCGA-KS-A4I1	TCGA-KS-A4I1-01	THCA	0.1631
TCGA-KS-A4I3	TCGA-KS-A4I3-01	THCA	0.1631
TCGA-KS-A4I7	TCGA-KS-A4I7-01	THCA	0.1631
TCGA-KS-A4I9	TCGA-KS-A4I9-01	THCA	0.1902
TCGA-KS-A4IB	TCGA-KS-A4IB-01	THCA	0.3261
TCGA-KS-A4ID	TCGA-KS-A4ID-01	THCA	0.2446
TCGA-L6-A4EP	TCGA-L6-A4EP-01	THCA	0.2989
TCGA-MK-A4N6	TCGA-MK-A4N6-01	THCA	0.2174
TCGA-MK-A4N7	TCGA-MK-A4N7-01	THCA	0.3533
TCGA-MK-A4N9	TCGA-MK-A4N9-01	THCA	0.1631
TCGA-2G-AAF4	TCGA-2G-AAF4-01	TGCT	0.2174
TCGA-2G-AAF8	TCGA-2G-AAF8-01	TGCT	0.2174
TCGA-2G-AAFI	TCGA-2G-AAFI-01	TGCT	0.1359
TCGA-2G-AAFL	TCGA-2G-AAFL-01	TGCT	0.3533
TCGA-2G-AAG8	TCGA-2G-AAG8-01	TGCT	0.3805
TCGA-2G-AAGJ	TCGA-2G-AAGJ-01	TGCT	0.3805
TCGA-2G-AAGX	TCGA-2G-AAGX-01	TGCT	0.1631
TCGA-2G-AAH3	TCGA-2G-AAH3-01	TGCT	0.6251
TCGA-2G-AAHA	TCGA-2G-AAHA-01	TGCT	0.3261
TCGA-2G-AAHG	TCGA-2G-AAHG-01	TGCT	0.1902
TCGA-2G-AAHL	TCGA-2G-AAHL-01	TGCT	0.3261
TCGA-2G-AAHN	TCGA-2G-AAHN-01	TGCT	0.3261
TCGA-2G-AAKG	TCGA-2G-AAKG-01	TGCT	0.4892
TCGA-2G-AAL5	TCGA-2G-AAL5-01	TGCT	0.4348
TCGA-2X-A9D5	TCGA-2X-A9D5-01	TGCT	0.1902
TCGA-2X-A9D6	TCGA-2X-A9D6-01	TGCT	0.2989
TCGA-4K-AA1H	TCGA-4K-AA1H-01	TGCT	0.1087
TCGA-4K-AA1I	TCGA-4K-AA1I-01	TGCT	0.1359
TCGA-S6-A8JX	TCGA-S6-A8JX-01	TGCT	0.1359
TCGA-SB-A6J6	TCGA-SB-A6J6-01	TGCT	0.3805
TCGA-SO-A8JP	TCGA-SO-A8JP-01	TGCT	0.4348
TCGA-VF-A8A8	TCGA-VF-A8A8-01	TGCT	0.7066
TCGA-VF-A8AB	TCGA-VF-A8AB-01	TGCT	0.1902
TCGA-VF-A8AC	TCGA-VF-A8AC-01	TGCT	0.2446
TCGA-VF-A8AD	TCGA-VF-A8AD-01	TGCT	0.1359
TCGA-VF-A8AE	TCGA-VF-A8AE-01	TGCT	0.2446
TCGA-WZ-A7V3	TCGA-WZ-A7V3-01	TGCT	0.3261
TCGA-WZ-A7V5	TCGA-WZ-A7V5-01	TGCT	0.8153
TCGA-XE-A8H4	TCGA-XE-A8H4-01	TGCT	0.2174
TCGA-XE-A9SE	TCGA-XE-A9SE-01	TGCT	0.3533
TCGA-XE-AANR	TCGA-XE-AANR-01	TGCT	0.3261
TCGA-XE-AANV	TCGA-XE-AANV-01	TGCT	0.2718
TCGA-XE-AAO3	TCGA-XE-AAO3-01	TGCT	0.2446
TCGA-XE-AAO4	TCGA-XE-AAO4-01	TGCT	0.7881
TCGA-XE-AAO6	TCGA-XE-AAO6-01	TGCT	0.3533
TCGA-XE-AAOC	TCGA-XE-AAOC-01	TGCT	0.4076
TCGA-XE-AAOD	TCGA-XE-AAOD-01	TGCT	0.1359
TCGA-XE-AAOF	TCGA-XE-AAOF-01	TGCT	0.462
TCGA-XE-AAOL	TCGA-XE-AAOL-01	TGCT	0.2989
TCGA-XY-A89B	TCGA-XY-A89B-01	TGCT	0.6522
TCGA-XY-A8S2	TCGA-XY-A8S2-01	TGCT	1.087
TCGA-YU-A90P	TCGA-YU-A90P-01	TGCT	0.1902
TCGA-YU-A90Q	TCGA-YU-A90Q-01	TGCT	0.1359
TCGA-YU-A90S	TCGA-YU-A90S-01	TGCT	0
TCGA-YU-A90W	TCGA-YU-A90W-01	TGCT	0.4348
TCGA-YU-A94I	TCGA-YU-A94I-01	TGCT	0.924
TCGA-ZM-AA06	TCGA-ZM-AA06-01	TGCT	0.2718
TCGA-ZM-AA0B	TCGA-ZM-AA0B-01	TGCT	0.2174
TCGA-ZM-AA0D	TCGA-ZM-AA0D-01	TGCT	0.1631
TCGA-ZM-AA0E	TCGA-ZM-AA0E-01	TGCT	0.0815
TCGA-ZM-AA0F	TCGA-ZM-AA0F-01	TGCT	0.1087
TCGA-ZM-AA0N	TCGA-ZM-AA0N-01	TGCT	0.2989
P01	P01_GBC	GBC	2.9894
P02	P02_GBC	GBC	1.9295
P03	P03_GBC	GBC	0.7881
P04	P04_GBC	GBC	1.6849
P05	P05_GBC	GBC	3.1796
P06	P06_GBC	GBC	1.549
P07	P07_GBC	GBC	0.7338
P08	P08_GBC	GBC	1.4132
P09	P09_GBC	GBC	1.0055
P10	P10_GBC	GBC	3.4785
P11	P11_GBC	GBC	1.7936

## Sheet: Fig 1C
DISEASE	Signature.1	Signature.2	Signature.3	Signature.4	Signature.5	Signature.6	Signature.7	Signature.8	Signature.9	Signature.10	Signature.11	Signature.12	Signature.13	Signature.14	Signature.15	Signature.16	Signature.17	Signature.18	Signature.19	Signature.20	Signature.21	Signature.22	Signature.23	Signature.24	Signature.25	Signature.26	Signature.27	Signature.28	Signature.29	Signature.30
BRCA	0.699004	0.116745	0	0	0	0	0.0409099	0	0	0	0	0	0.117353	0	0	0	0	0	0	0	0	0	0	0	0	0.0259882	0	0	0	0
CHOL	0.765743	0.00648835	0.0499031	0	0	0	0.0449786	0	0	0.0422054	0	0	0.0288472	0	0.0323489	0	0	0	0	0	0	0	0	0.010715	0	0.0187701	0	0	0	0
COAD	1	0	0	0	0	0	0	0	0	0	0	0	0	0	0	0	0	0	0	0	0	0	0	0	0	0	0	0	0	0
ESCA	0.897286	0.0537478	0	0	0	0	0	0	0	0	0	0	0.0348567	0	0	0	0.0141091	0	0	0	0	0	0	0	0	0	0	0	0	0
GBC	0.793311	0.154267	0	0	0	0	0.0383702	0	0	0	0	0	0.0140526	0	0	0	0	0	0	0	0	0	0	0	0	0	0	0	0	0
HNSC	0.601858	0	0	0	0	0	0.345853	0	0	0	0	0	0.052289	0	0	0	0	0	0	0	0	0	0	0	0	0	0	0	0	0
KICH	0.979378	0	0	0	0	0	0	0	0	0	0	0	0	0	0	0	0	0	0	0	0.0206221	0	0	0	0	0	0	0	0	0
KIRC	0.474438	0.0188299	0.205566	0	0.0736428	0	0.00893884	0	0.0144582	0.0112028	0	0	0	0	0	0	0	0	0	0	0	0	0	0.0714504	0.0282373	0.0932361	0	0	0	0
KIRP	0.30004	0.0182868	0.233431	0	0.170479	0.050305	0.00640258	0	0.021196	0	0	0	0	0	0	0	0	0	0	0	0	0	0	0.0466475	0.0387123	0.0943906	0.0201096	0	0	0
LIHC	0.379802	0	0.0322805	0	2.42637e-08	0	0.0156091	0	0	0.00885056	0	0	0	0	0.0358192	0.211426	0	0	0	0	0	0.0881125	0	0.126613	0	0.085585	0.0159021	0	0	0
LUAD	0.228851	0.0356038	0	0.468265	0	0	0.0172392	0	0	0.0216548	0	0	0.0405214	0	0	0	0	0	0	0	0	0.00901824	0	0.12423	0	0.0546169	0	0	0	0
LUSC	0.271651	0.0246429	0.0278196	0.169295	0.0286023	0	0.0700479	0	0	0.0399195	0	0	0.074914	0	0	0	0	0	0	0	0	0	0	0.170189	0.0610506	0.0618677	0	0	0	0
PAAD	1	0	0	0	0	0	0	0	0	0	0	0	0	0	0	0	0	0	0	0	0	0	0	0	0	0	0	0	0	0
READ	1	0	0	0	0	0	0	0	0	0	0	0	0	0	0	0	0	0	0	0	0	0	0	0	0	0	0	0	0	0
STAD	0.996055	0	0	0	0	0.00394483	0	0	0	0	0	0	0	0	0	0	0	0	0	0	0	0	0	0	0	0	0	0	0	0
TGCT	0.474439	0.0211084	0.25179	0	0	0	0.0147806	0	0	0	0	0	0	0	0.150748	0	0	0	0	0	0	0	0	0.0871347	0	0	0	0	0	0
THCA	0.767634	0.0450073	0.0594972	0	0	0	0.0200155	0	0	0	0	0	0.0396533	0	0.0681922	0	0	0	0	0	0	0	0	0	0	0	0	0	0	0

## Sheet: Fig 2A
PatientID	SampleID	TMB
P01	P01_GBC	2.9894
P01	P01_HG-BilIN	2.7176
P01	P01_LG-BilIN	3.859
P02	P02_GBC	1.9295
P02	P02_HG-BilIN	1.9567
P02	P02_LG-BilIN	2.2556
P03	P03_GBC	0.7881
P03	P03_HG-BilIN	0.5979
P03	P03_LG-BilIN	0.5707
P04	P04_GBC	1.6849
P04	P04_HG-BilIN	4.3482
P04	P04_LG-BilIN	1.3588
P05	P05_GBC	3.1796
P05	P05_HG-BilIN	5.7342
P05	P05_LG-BilIN	4.5656
P06	P06_GBC	1.549
P06	P06_HG-BilIN	1.9567
P06	P06_LG-BilIN	1.549
P07	P07_GBC	0.7338
P07	P07_HG-BilIN	1.087
P07	P07_LG-BilIN	0.9512
P08	P08_GBC	1.4132
P08	P08_HG-BilIN	0.2174
P08	P08_LG-BilIN	0.7609
P09	P09_GBC	1.0055
P09	P09_HG-BilIN	1.4403
P09	P09_LG-BilIN	1.7664
P10	P10_GBC	3.4785
P10	P10_HG-BilIN	5.4896
P10	P10_LG-BilIN	5.1906
P11	P11_GBC	1.7936
P11	P11_HG-BilIN	0.7881
P11	P11_LG-BilIN	0.8153

## Sheet: Fig 2B
Group	Sample	Number of mutations
Age above 60	P01_GBC	312
Age above 60	P01_HG-BilIN	324
Age above 60	P01_LG-BilIN	369
Age above 60	P02_GBC	205
Age above 60	P02_HG-BilIN	219
Age above 60	P02_LG-BilIN	244
Age under 60	P03_GBC	75
Age under 60	P03_HG-BilIN	84
Age under 60	P03_LG-BilIN	74
Age above 60	P04_GBC	180
Age above 60	P04_HG-BilIN	364
Age above 60	P04_LG-BilIN	171
Age above 60	P05_GBC	335
Age above 60	P05_HG-BilIN	615
Age above 60	P05_LG-BilIN	458
Age above 60	P06_GBC	150
Age above 60	P06_HG-BilIN	182
Age above 60	P06_LG-BilIN	159
Age above 60	P07_GBC	144
Age above 60	P07_HG-BilIN	152
Age above 60	P07_LG-BilIN	150
Age above 60	P08_GBC	130
Age above 60	P08_HG-BilIN	69
Age above 60	P08_LG-BilIN	112
Age above 60	P09_GBC	112
Age above 60	P09_HG-BilIN	173
Age above 60	P09_LG-BilIN	163
Age above 60	P10_GBC	452
Age above 60	P10_HG-BilIN	725
Age above 60	P10_LG-BilIN	692
Age under 60	P11_GBC	170
Age under 60	P11_HG-BilIN	101
Age under 60	P11_LG-BilIN	101

## Sheet: Fig 2C
Sample	PatientID	MSI
P01_GBC	P01	0.2896
P01_HG-BilIN	P01	0.2673
P01_LG-BilIN	P01	0.2826
P02_GBC	P02	0.2719
P02_HG-BilIN	P02	0.2994
P02_LG-BilIN	P02	0.2837
P03_GBC	P03	0.2854
P03_HG-BilIN	P03	0.2852
P03_LG-BilIN	P03	0.2836
P05_GBC	P05	0.2512
P05_HG-BilIN	P05	0.2859
P05_LG-BilIN	P05	0.2825
P06_GBC	P06	0.2987
P06_HG-BilIN	P06	0.2956
P06_LG-BilIN	P06	0.3006
P07_GBC	P07	0.2645
P07_HG-BilIN	P07	0.2668
P07_LG-BilIN	P07	0.2679
P08_GBC	P08	0.3244
P08_HG-BilIN	P08	0.2946
P08_LG-BilIN	P08	0.2974
P09_GBC	P09	0.2269
P09_HG-BilIN	P09	0.2183
P09_LG-BilIN	P09	0.2518
P10_GBC	P10	0.2976
P10_HG-BilIN	P10	0.2831
P10_LG-BilIN	P10	0.284
P11_GBC	P11	0.2957
P11_HG-BilIN	P11	0.302
P11_LG-BilIN	P11	0.2899

## Sheet: Fig 2D
Sample	Signature.1	Signature.2	Signature.3	Signature.4	Signature.5	Signature.6	Signature.7	Signature.8	Signature.9	Signature.10	Signature.11	Signature.12	Signature.13	Signature.14	Signature.15	Signature.16	Signature.17	Signature.18	Signature.19	Signature.20	Signature.21	Signature.22	Signature.23	Signature.24	Signature.25	Signature.26	Signature.27	Signature.28	Signature.29	Signature.30
P01_GBC	0.607527	0.16026	0	0	0	0	0.0370273	0	0.0175685	0	0	0	0.177617	0	0	0	0	0	0	0	0	0	0	0	0	0	0	0	0	0
P01_HG-BilIN	0.628691	0.183675	0	0	0	0	0.0247785	0	0	0	0	0	0.162856	0	0	0	0	0	0	0	0	0	0	0	0	0	0	0	0	0
P01_LG-BilIN	0.588213	0.0561523	0	0	0	0	0.0348099	0	0	0.139029	0	0	0.181796	0	0	0	0	0	0	0	0	0	0	0	0	0	0	0	0	0
P02_GBC	0.791587	0.0879207	0	0	0	0	0	0	0	0.120492	0	0	0	0	0	0	0	0	0	0	0	0	0	0	0	0	0	0	0	0
P02_HG-BilIN	0.776211	0.0910301	0	0	0	0	0	0	0	0.132758	0	0	0	0	0	0	0	0	0	0	0	0	0	0	0	0	0	0	0	0
P02_LG-BilIN	0.69313	0.0828608	0	0	0	0	0.0212113	0	0	0.202798	0	0	0	0	0	0	0	0	0	0	0	0	0	0	0	0	0	0	0	0
P03_GBC	0.742424	0.0456917	0	0	0	0.0120993	0.00694997	0	0	0	0	0	0	0	0.174764	0	0	0	0	0	0	0	0	0	0	0	0.0180711	0	0	0
P03_HG-BilIN	0.720631	0.00681625	0	0	0	0	0.128194	0	0	0	0	0	0	0	0	0	0	0	0	0	0.0108343	0	0	0	0.119905	0	0.0136194	0	0	0
P03_LG-BilIN	0.616304	0.0233033	0.0940601	0	0	0.190763	0.0755692	0	0	0	0	0	0	0	0	0	0	0	0	0	0	0	0	0	0	0	0	0	0	0
P04_GBC	0.962893	0.0371069	0	0	0	0	0	0	0	0	0	0	0	0	0	0	0	0	0	0	0	0	0	0	0	0	0	0	0	0
P04_HG-BilIN	0.665061	0	0	0	0	0	0.0506688	0	0	0	0	0	0	0	0	0	0	0	0	0	0	0	0	0.0247595	0.119659	0	0.0690145	0	0.070838	0
P04_LG-BilIN	0.921352	0.0558059	0	0	0	0	0.0073634	0	0	0	0	0	0	0	0	0	0	0	0	0	0	0	0	0	0	0	0.0154788	0	0	0
P05_GBC	0.373047	0.189134	0.0304656	0	0	0	0.165705	0	0	0	0	0	0.241648	0	0	0	0	0	0	0	0	0	0	0	0	0	0	0	0	0
P05_HG-BilIN	0.298073	0.221292	0.040047	0	0	0	0.174497	0	0	0	0	0	0.266091	0	0	0	0	0	0	0	0	0	0	0	0	0	0	0	0	0
P05_LG-BilIN	0.347536	0.226301	0	0	0	0	0.154251	0	0	0	0	0	0.239638	0	0	0	0	0	0	0	0	0	0	0	0.0322745	0	0	0	0	1.77135e-08
P06_GBC	0.536423	0.0737063	0	0	0	0.296006	0.0126255	0	0	0.0670321	0	0	0	0	0.014207	0	0	0	0	0	0	0	0	0	0	0	0	0	0	0
P06_HG-BilIN	0.965911	0.0340892	0	0	0	0	0	0	0	0	0	0	0	0	0	0	0	0	0	0	0	0	0	0	0	0	0	0	0	0
P06_LG-BilIN	0.945463	0.0545367	0	0	0	0	0	0	0	0	0	0	0	0	0	0	0	0	0	0	0	0	0	0	0	0	0	0	0	0
P07_GBC	0.918851	0	0.0119373	0	0	0	0	0	0	0	0	0	0	0	0	0	0	0	0	0	0	0	0	0	0	0.0344433	0	0.034768	0	0
P07_HG-BilIN	0.809681	0	0	0	0	0	0	0	0	0	0	0	0	0	0.190319	0	0	0	0	0	0	0	0	0	0	0	0	0	0	0
P07_LG-BilIN	0.89323	0	0	0	0	0	0	0	0	0	0	0	0	0	0.10677	0	0	0	0	0	0	0	0	0	0	0	0	0	0	0
P08_GBC	0.935357	0	0	0	0	0	0.0533488	0	0	0	0	0	0	0	0	0	0	0	0	0	0	0	0	0	0	0	0.0112942	0	0	0
P08_HG-BilIN	0.392635	0.0122036	0	0	0	0	0.108429	0	0	0.219623	0	0.172753	0	0	0	0	0	0	0	0.0943563	0	0	0	0	0	0	0	0	0	0
P08_LG-BilIN	0.566079	0.114762	0.018944	0	0	0	0.0468958	0	0	0.100631	0	0	0	0	0	0	0	0	0	0.0942932	0.0583955	0	0	0	0	0	0	0	0	0
P09_GBC	1	0	0	0	0	0	0	0	0	0	0	0	0	0	0	0	0	0	0	0	0	0	0	0	0	0	0	0	0	0
P09_HG-BilIN	0.713751	0	0	0	0	0	0	0	0	0	0	0	0	0	0	0.219346	0	0	0	0	0	0	0	0	0	0.0669032	0	0	0	0
P09_LG-BilIN	1	0	0	0	0	0	0	0	0	0	0	0	0	0	0	0	0	0	0	0	0	0	0	0	0	0	0	0	0	0
P10_GBC	0.275767	0.551809	0	0	0	0	0.172424	0	0	0	0	0	0	0	0	0	0	0	0	0	0	0	0	0	0	0	0	0	0	0
P10_HG-BilIN	0.277111	0.58775	0	0	0	0	0.135139	0	0	0	0	0	0	0	0	0	0	0	0	0	0	0	0	0	0	0	0	0	0	0
P10_LG-BilIN	0.306872	0.492997	0	0	0	0	0.200131	0	0	0	0	0	0	0	0	0	0	0	0	0	0	0	0	0	0	0	0	0	0	0
P11_GBC	0.811555	0	0	0	0	0	0.0624785	0	0	0	0	0	0	0	0	0	0	0	0	0	0	0	0	0	0.125966	0	0	0	0	0
P11_HG-BilIN	0.868148	0	0	0	0	0	0.0268167	0	0	0.105036	0	0	0	0	0	0	0	0	0	0	0	0	0	0	0	0	0	0	0	0
P11_LG-BilIN	0.806854	0.00402966	0	0	0	0	0.0498908	0	0	0.10145	0	0	0	0	0	0	0	0	0	0	0	0	0	0	0	0	0	0.0377756	0	0

## Sheet: Fig 3C
Group	Sample	MutationNumber
BilIN dependent	P01_GBC	317
BilIN independent	P02_GBC	211
BilIN dependent	P03_GBC	80
BilIN dependent	P04_GBC	193
BilIN independent	P05_GBC	342
BilIN independent	P06_GBC	159
BilIN independent	P07_GBC	159
BilIN dependent	P08_GBC	136
BilIN dependent	P09_GBC	123
BilIN independent	P10_GBC	463
BilIN independent	P11_GBC	174

## Sheet: Fig 3D
Group	Patient	Age
BilIN dependent	P01	80
BilIN independent	P02	75
BilIN dependent	P03	38
BilIN dependent	P04	70
BilIN independent	P05	61
BilIN independent	P06	68
BilIN independent	P07	64
BilIN dependent	P08	63
BilIN dependent	P09	68
BilIN independent	P10	66
BilIN independent	P11	38

## Sheet: Fig 3E
Group	Patient	SharedNumber
BilIN dependent	P01	42
BilIN independent	P02	181
BilIN dependent	P03	34
BilIN dependent	P04	52
BilIN independent	P05	235
BilIN independent	P06	11
BilIN independent	P07	92
BilIN dependent	P08	4
BilIN dependent	P09	49
BilIN independent	P10	325
BilIN independent	P11	55

## Sheet: Fig 4A
Group	Patient	Sample	LOHPercent
BilIN dependent	P01	P01_GBC	1.81965
BilIN independent	P02	P02_GBC	2.86852
BilIN dependent	P03	P03_GBC	0.00103754
BilIN dependent	P04	P04_GBC	9.94353
BilIN independent	P05	P05_GBC	18.467
BilIN independent	P06	P06_GBC	35.2759
BilIN independent	P07	P07_GBC	21.3645
BilIN dependent	P08	P08_GBC	11.6024
BilIN dependent	P09	P09_GBC	1.94572
BilIN independent	P10	P10_GBC	14.3758
BilIN independent	P11	P11_GBC	25.817

[truncated: 13 more sheets: Fig 4B, Fig 4C, Fig 4D, Fig 4E, Fig 4F, Fig 4G, Fig S1A, Fig S1B, Fig S3, Fig S4, Fig S5C, Fig S5D, Fig S5E]
